# Supplementary material for: Reliance on Facebook for news and its influence on political engagement
Source: PLoS One. 2019 Mar 19;14(3):e0212263. doi: 10.1371/journal.pone.0212263 (PMC6424427; doi:10.1371/journal.pone.0212263)
Supplement: S2 File — (CSV) [file pone.0212263.s002.csv]

Education	UseDesktop	UseLaptop	UseTablet	UseSmartphone	UseNone	Studentorworking	KnowPolitics	KnowPolitics.r	SourcePoliticalInfo	Registered	Registered.r	Q13	DiscussPolitics	LeadConversations	Q15	EnjoyTalkPolitics	Q16_1	Q16_2	Q16_3	Q16_4	Q16_5	Q16_6	Q16_7	Q16_8	Q17_1	Q17_2	Q17_3	Q17_4	Q17_5	Q17_6	Q17_7	Q17_8	Q17_9	Q17_10	Q17_11	FollowNatlPolitics	FollowLocalPolitics	FollowElectionNews	FollowIssuesNews	FollowIntlNews	Q19_1	RQ19_1	Q19_2	RQ19_2	Q19_3	RQ19_3	Q20	ReadNewsInternet	Q21_1
7	1	1	1	1		0	4	2	1	1	1	2	3	1	2	2	1	2	1	4	1	5	5	5	1		1			1		1	1	1		3	2	3	4	3	4	3	1	1	3	2	4	3
7		1		1		2	4	2	1	1	1	2	3	1	2	2	1	3	2	5	1	5	5	5	1	1	1	1	1	1	1			1		4	2	3	4	4	1	1	1	1	1	1	5	4
7	1	1	1	1		2	5	3	1	2	0	2	3	1	2	2	4	4	3	3	2	3	3	5			1									2	3	3	1	2	1	1	1	1	3	2	3	2
6	1	1	1	1		1	5	3	1	2	0	2	3	1	2	2	2	4	5	4	3	5	5	5	1		1	1	1	1	1	1	1	1	1	3	3	3	3	3	4	3	4	3	1	1	5	4
7	1	1	1	1		2	4	2	1	1	1	3	2	1	3	1	2	2	4	4	2	4	4	4					1			1		1		3	2	3	3	2	3	2	1	1	1	1	4	3
3	1	1	1	1		1	7	3	2	1	1	1	4	2	1	3	1	3	5	3	3	4	3	3	1	1	1	1	1	1	1	1	1	1	1	4	3	3	4	3	5	4	1	1	5	4	5	4
5	1	1	1	1		3	5	3	1	1	1	3	2	1	3	1	1	1	1	5	1	1	1	5	1				1	1		1		1	1	3	2	3	4	4	5	4	1	1	5	4	5	4
7	1	1	1	1		2	4	2	1	1	1	2	3	1	3	1	2	5	1	5	1	4	4	4										1		3	1	3	3	3	1	1	1	1	1	1	3	2
6	1	1	1	1		0	7	3	2	1	1	2	3	2	2	2	1	3	5	4	5	5	5	5	1	1	1	1	1	1	1	1	1	1	1	2	2	3	4	3	5	4	3	2	5	4	3	2
7		1		1		2	7	3	2	1	1	2	3	2	2	2	2	2	2	2	1	5	5	4			1	1	1					1		4	3	2	4	4	5	4	1	1	1	1	5	4
7		1		1		2	5	3	1	1	1	2	3	1	3	1	1	2	3	3	1	3	2	4			1							1		4	3	4	4	4	4	3	1	1	1	1	5	4
7	1	1	1			2	7	3	2	1	1	2	3	2	3	1	2	2	4	2	1	4	4	4					1			1		1		3	3	3	4	3	3	2	4	3	1	1	5	4
7	1	1	1	1		3	4	2	1	1	1	2	3	1	1	3	1	1	4	2	2	3	3	3	1		1		1			1		1		4	3	4	4	3	1	1	1	1	4	3	3	2
7	1	1	1	1		2	5	3	1	2	0	1	4	1	1	3	2	4	2	2	2	4	4	4	1	1	1	1	1	1	1	1	1	1	1	3	3	3	3	3	1	1	1	1	1	1	5	4
7	1	1		1		2	6	4	1	2	0	3	2	1	2	2	1	1	5	2	1	5	3	2	1		1		1	1	1	1	1		1	4	4	4	4	3	3	2	3	2	3	2	5	4
7	1	1	1	1		0	7	3	2	1	1	1	4	2	1	3	1	4	5	3	3	5	4	5					1	1				1		4	4	4	2	3	5	4	4	3	5	4	5	4
7	1	1		1		2	7	3	2	1	1	1	4	2	1	3	2	4	1	3	2	4	4	4	1	1	1	1	1	1	1			1		3	3	3	3	3	5	4	4	3	4	3	5	4
7	1	1	1	1		2	8	4	2	1	1	4	1	2	3	1	5	5	1	5	1	5	5	5					1				1	1		4	4	4	4	4	5	4	3	2	5	4	5	4
7	1	1	1	1		1	5	3	1	1	1	1	4	1	2	2	2	2	1	2	2	1	1	1			1	1	1	1	1		1	1		3	4	4	4	4	4	3	3	2	3	2	5	4
7	1	1	1	1		2	5	3	1	2	0	2	3	1	4	0	2	5	1	5	1	5	2	1					1				1	1		2	2	2	3	3	5	4	4	3	3	2	3	2
7	1	1	1	1		2	7	3	2	1	1	1	4	1	2	2	1	2	3	4	1	2	3	4		1	1	1	1	1			1	1	1	2	2	3	3	3	5	4	4	3	5	4	5	4
6		1		1		2	8	4	2	1	1	1	4	2	1	3	1	2	4	4	2	5	4	4	1	1	1	1	1	1	1	1	1	1	1	4	4	4	4	4	5	4	3	2	3	2	5	4
7	1	1	1	1		2	4	2	1	1	1	3	2	1	2	2	1	3	2	2	1	2	2	4			1		1	1				1		3	1	3	3	2	3	2	1	1	1	1	3	2
7	1	1		1		2	5	3	1	1	1	1	4	2	2	2	2	1	3	2	3	4	4	5			1							1	1	4	4	4	4	4	5	4	3	2	5	4	4	3
7		1	1	1		2	7	3	2	1	1	1	4	2	2	2	3	4	5	2	1	5	4	4					1					1		4	3	4	3	4	5	4	3	2	4	3	5	4
7	1	1	1	1		0	7	3	2	1	1	2	3	2	1	3	2	2	4	2	3	3	4	4	1		1		1	1	1	1	1	1	1	3	2	3	4	2	5	4	3	2	3	2	5	4
7	1	1	1	1		2	5	3	1	1	1	2	3	1	3	1	1	3	5	3	3	4	3	4			1			1				1		3	3	4	3	3	5	4	1	1	5	4	5	4
7		1	1	1		2	5	3	1	1	1	2	3	1	2	2	1	2	3	3	4	3	3	4	1	1			1			1		1		3	4	4	4	4	5	4	4	3	3	2	3	2
7	1	1		1		0	7	3	2	2	0	1	4	2	1	3	1	5	1	1	5	5	5	5	1	1	1	1	1	1	1	1	1	1		3	3	3	4	3	3	2	3	2	3	2	5	4
7		1	1	1		0	4	2	1	1	1	2	3	1	2	2	1	3	1	3	1	3	3	3	1	1	1	1	1	1				1	1	2	2	2	2	2	1	1	1	1	4	3	5	4
4		1	1	1		1	5	3	1	2	0	2	3	1	2	2	3	4	3	3	2	4	2	2				1					1	1	1	3	2	2	4	4	1	1	1	1	3	2	5	4
4		1		1		1	5	3	1	1	1	2	3	2	2	2	2	2	5	3	3	4	4	4						1				1		3	3	3	3	2	4	3	1	1	3	2	4	3
7		1		1		2	5	3	1	1	1	2	3	1	2	2	4	4	2	4	2	5	4	4			1			1			1	1		3	2	4	3	3	5	4	1	1	1	1	3	2
6		1		1		1	4	2	1	1	1	2	3	2	3	1	1	2	5	3	2	4	2	4							1		1	1		2	1	2	2	2	1	1	1	1	1	1	4	3
6		1		1		1	4	2	1	1	1	2	3	1	2	2	2	4	3	4	2	4	4	4			1							1		1	1	2	2	2	1	1	1	1	4	3	4	3
7		1		1		2	7	3	2	1	1	1	4	2	1	3	2	4	1	5	1	4	5	5				1	1					1		4	2	3	4	2	3	2	1	1	1	1	5	4
7	1	1	1	1		2	7	3	2	1	1	2	3	1	3	1	1	1	2	4	1	4	2	3					1		1			1		3	2	3	3	2	5	4	3	2	1	1	5	4
7		1		1		2	7	3	2	1	1	2	3	1	1	3	3	3	1	4	1	4	5	4					1			1		1		2	2	3	3	4	1	1	1	1	1	1	5	4
4	1	1	1	1		1	7	3	2	1	1	1	4	1	1	3	1	1	2	2	2	3	2	2										1		3	2	3	3	2	5	4	5	4	1	1	5	4
7			1	1		2	7	3	2	1	1	1	4	2	3	1	1	3	2	2	1	5	5	5			1		1					1	1	2	1	3	4	4	5	4	1	1	1	1	5	4
4		1		1		1	4	2	1	2	0	3	2	1	3	1	2	4	1	4	1	4	5	5											1	4	2	3	3	4	3	2	1	1	3	2	4	3
7		1		1		2	4	2	1	1	1	3	2	1	3	1	1	4	2	2	3	2	2	4										1		2	2	2	3	2	3	2	1	1	1	1	3	2
7	1	1		1		2	4	2	1	1	1	1	4	1	2	2	2	3	4	2	3	4	3	3			1							1		3	2	3	2	2	4	3	1	1	1	1	5	4
7		1	1	1		0	4	2	1	1	1	3	2	1	3	1	1	2	2	3	2	4	4	4			1							1		2	1	2	3	2	5	4	1	1	1	1	4	3
7	1	1		1		2	7	3	2	1	1	2	3	2	2	2	2	2	2	3	1	5	5	5	1	1		1	1					1		4	3	3	4	3	4	3	1	1	1	1	5	4
7		1				0	6	4	1	1	1	2	3	2	2	2	2	3	1	1	1	5	5	5					1					1		4	2	4	3	4	3	2	3	2	1	1	5	4
7		1	1	1		1	7	3	2	1	1	2	3	2	3	1	2	3	2	3	1	4	4	4	1									1		2	2	2	3	3	1	1	1	1	1	1	2	1
4	1	1	1	1		1	7	3	2	2	0	2	3	2	2	2	2	4	2	4	3	4	3	4			1		1		1		1			3	3	4	4	2	3	2	3	2	3	2	3	2
6	1		1	1		1	5	3	1	1	1	2	3	1	3	1	2	1	3	3	3	4	2	4	1		1		1	1	1	1	1	1		3	3	3	3	3	3	2	3	2	4	3	3	2
4	1	1		1		1	4	2	1	2	0	4	1	1	3	1	4	5	1	5	1	5	4	5												1	1	2	3	2	3	2	3	2	3	2	3	2
7	1	1	1	1		2	5	3	1	1	1	2	3	1	2	2	1	2	4	2	3	3	3	3			1		1		1		1	1	1	3	3	3	3	3	3	2	1	1	4	3	5	4
7		1	1	1		3	4	2	1	1	1	4	1	1	3	1	2	2	3	2	4	3	2	2			1		1							1	1	3	3	2	4	3	1	1	1	1	3	2
7	1	1		1		2	8	4	2	1	1	1	4	1	1	3	4	5	2	2	2	4	2	3	1		1	1		1				1	1	4	4	4	4	4	4	3	3	2	4	3	5	4
6	1		1	1		1	7	3	2	1	1	2	3	1	2	2	3	4	2	4	2	5	4	4			1	1						1		4	1	2	3	2	3	2	1	1	3	2	4	3
7	1	1		1		2	5	3	1	1	1	3	2	2	2	2	5	5	5	5	1	5	1	5			1						1	1		1	1	4	4	3	4	3	3	2	1	1	2	1
7		1	1	1		2	4	2	1	1	1	2	3	1	3	1	2	5	4	5	1	3	4	5					1							2	2	2	3	3	1	1	1	1	1	1	3	2
4		1	1	1		1	5	3	1	1	1	2	3	1	1	3	1	4	3	3	2	4	2	1	1		1	1	1		1		1	1		4	2	4	3	4	3	2	3	2	1	1	5	4
7	1	1	1	1		0	4	2	1	1	1	3	2	1	3	1	3	4	2	2	1	3	3	4			1		1	1			1			2	3	2	3	3	4	3	1	1	3	2	1	0
7	1	1		1		2	5	3	1	1	1	3	2	1	3	1	1	3	2	5	1	4	3	5					1			1				3	2	3	4	4	4	3	1	1	3	2	3	2
6		1	1	1		1	7	3	2	1	1	2	3	2	1	3	1	1	5	3	3	4	3	3	1								1	1	1	4	3	4	4	2	1	1	1	1	3	2	5	4
6	1	1		1		1	5	3	1	1	1	2	3	1	3	1	1	3	1	4	3	4	5	3					1					1		3	2	3	3	3	4	3	3	2	1	1	5	4
4		1	1	1		1	4	2	1	2	0	3	2	1	2	2	2	2	5	2	3	3	5	5			1		1				1	1	1	3	2	3	3	3	4	3	1	1	1	1	4	3
6		1	1	1		1	4	2	1	1	1	3	2	1	2	2	2	2	4	3	3	4	4	5			1							1		3	2	4	4	3	1	1	1	1	1	1	3	2
7			1			3	4	2	1	1	1	1	4	1	3	1	3	5	1	5	1	1	5	5										1		4	3	4	4	3	5	4	1	1	1	1	5	4
7			1			2	7	3	2	1	1	2	3	2	3	1	1	4	3	4	1	5	5	5				1								4	4	4	4	4	5	4	1	1	4	3	3	2
7	1	1	1	1		2	4	2	1	1	1	2	3	1	2	2	1	3	2	4	1	1	4	5			1		1					1		3	3	3	3	3	5	4	1	1	3	2	5	4
4		1	1	1		1	4	2	1	2	0	3	2	1	3	1	3	3	2	4	2	4	3	4												3	2	2	3	3	5	4	1	1	1	1	3	2
6	1	1	1			1	5	3	1	2	0	2	3	1	1	3	1	5	3	3	1	5	4	5			1									4	2	1	4	4	1	1	5	4	1	1	2	1
4	1			1		1	3	1	1	2	0	2	3	1	4	0	4	5	2	3	1	5	5	5			1									1	1	1	3	4	3	2	1	1	1	1	2	1
7	1	1	1	1		2	5	3	1	1	1	2	3	1	3	1	3	3	3	3	3	3	2	3										1		3	2	3	3	3	4	3	1	1	4	3	5	4
4	1	1	1	1		1	3	1	1	1	1	3	2	1	3	1	1	4	5	1	3	1	1	1										1		3	3	3	3	3	5	4	3	2	3	2	3	2
6		1	1	1		1	5	3	1	2	0	2	3	1	2	2	2	2	3	2	2	4	4	4			1		1		1		1			2	2	3	3	2	3	2	1	1	3	2	3	2
7		1	1	1		2	5	3	1	1	1	2	3	2	2	2	1	5	2	4	3	5	4	4	1	1			1	1		1		1		3	2	3	4	3	4	3	3	2	4	3	4	3
7	1	1		1		2	4	2	1	1	1	2	3	1	2	2	2	1	2	4	1	4	4	5										1		3	3	3	3	3	4	3	4	3	3	2	2	1
4	1			1		1	4	2	1	1	1	4	1	1	3	1	2	1	3	2	3	4	3	2			1							1		2	2	3	2	3	4	3	1	1	1	1	3	2
4		1		1		1	4	2	1	2	0	4	1	1	3	1	2	1	4	3	2	4	3	4												2	1	1	3	3	1	1	1	1	1	1	3	2
7	1	1	1	1		1	4	2	1	1	1	4	1	1	3	1	4	4	4	2	1	5	5	5	1		1	1		1			1	1		1	1	2	2	2	4	3	1	1	1	1	2	1
7	1	1	1	1		3	8	4	2	1	1	2	3	2	1	3	1	1	5	3	3	4	5	5	1		1		1		1	1	1	1	1	3	2	3	3	3	4	3	3	2	1	1	5	4
6	1	1	1	1		1	4	2	1	2	0	2	3	1	3	1	1	4	3	2	2	5	4	5			1							1		2	2	3	4	3	3	2	1	1	1	1	4	3
4		1		1		1	6	2	2	1	1	2	3	2	2	2	2	1	5	2	3	2	2	3			1							1		2	2	2	2	2	3	2	1	1	1	1	3	2
4		1		1		1	7	3	2	1	1	2	3	2	2	2	1	3	2	4	2	5	4	3					1		1			1		3	3	2	4	3	1	1	1	1	5	4	4	3
7		1	1	1		1	4	2	1	2	0	3	2	1	2	2	4	4	2	4	2	4	3	5			1		1							2	2	4	4	4	4	3	1	1	3	2	4	3
4	1	1	1	1		1	4	2	1	2	0	4	1	1	4	0	5	5	1	5	1	5	5	5												1	1	1	3	3	1	1	1	1	1	1	1	0
6		1		1		1	4	2	1	2	0	3	2	1	3	1	2	2	3	4	2	4	4	3												2	2	2	2	2	5	4	3	2	3	2	3	2
4		1	1	1		1	5	3	1	2	0	4	1	1	3	1	3	3	3	3	3	3	3	3			1								1	1	1	2	3	2	4	3	1	1	3	2	5	4
4	1	1	1	1		1	7	3	2	2	0	2	3	2	2	2	2	3	2	4	1	4	4	2			1							1	1	2	3	3	3	3	4	3	1	1	1	1	4	3
4	1	1		1		1	6	2	2	1	1	2	3	1	2	2	2	4	3	4	3	4	3	3				1						1	1	2	3	3	3	2	4	3	1	1	1	1	3	2
4	1	1	1	1		1	4	2	1	2	0	3	2	1	2	2	3	5	1	5	3	5	5	5										1		2	1	4	4	2	5	4	1	1	3	2	4	3
6		1	1	1		1	7	3	2	2	0	2	3	1	3	1	1	3	2	4	2	4	4	3			1		1				1			2	1	2	4	4	4	3	1	1	3	2	4	3
4	1	1		1		1	5	3	1	1	1	1	4	1	2	2	1	4	2	3	3	3	3	4										1		3	2	2	3	3	1	1	1	1	1	1	2	1
6		1		1		1	4	2	1	1	1	2	3	1	2	2	3	1	2	1	3	1	1	1			1		1							2	3	2	3	1	1	1	1	1	1	1	4	3
4		1		1		1	7	3	2	2	0	1	4	2	1	3	1	4	4	4	1	5	3	4	1		1	1		1		1			1	3	3	3	4	3	3	2	1	1	1	1	3	2
6		1		1		1	5	3	1	1	1	2	3	2	1	3	2	1	3	2	4	3	2	3			1						1	1		1	1	1	1	2	3	2	1	1	4	3	4	3
4	1	1	1	1		1	5	3	1	2	0	2	3	1	3	1	1	1	1	4	1	5	5	5											1	2	3	2	4	3	4	3	3	2	1	1	2	1
4				1		1	7	3	2	1	1	3	2	1	2	2	2	3	4	3	1	4	3	3				1			1					2	2	2	2	2	4	3	3	2	3	2	5	4
6	1	1	1	1		1	5	3	1	1	1	2	3	1	1	3	1	2	5	5	2	4	4	5			1	1	1		1			1	1	4	3	3	4	3	4	3	1	1	3	2	4	3
4		1	1	1		1	6	2	2	2	0	2	3	1	2	2	3	3	3	3	2	3	3	3	1									1		2	2	2	2	2	4	3	4	3	4	3	5	4
7		1	1	1		2	7	3	2	2	0	2	3	1	2	2	2	2	2	3	2	4	3	4	1			1	1	1	1	1	1	1		4	3	3	4	3	1	1	1	1	5	4	5	4
7	1	1	1	1		0	5	3	1	1	1	2	3	1	3	1	2	4	2	3	3	4	4	4			1		1					1		3	3	3	3	3	4	3	1	1	3	2	3	2
6		1		1		1	4	2	1	1	1	2	3	2	2	2	2	2	3	2	3	2	5	4	1		1		1					1		3	3	3	4	2	3	2	1	1	4	3	3	2
7		1		1		2	5	3	1	1	1	2	3	2	2	2	1	1	1	3	1	4	4	4			1							1		2	2	2	3	3	3	2	1	1	1	1	3	2
4		1		1		1	4	2	1	2	0	4	1	1	3	1	2	1	4	4	2	4	3	4												2	2	1	3	3	1	1	1	1	1	1	2	1
6		1	1	1		1	4	2	1	2	0	3	2	1	3	1	2	2	5	3	3	4	3	3										1		3	3	3	3	3	3	2	1	1	1	1	2	1
4		1		1		1	4	2	1	2	0	3	2	1	2	2	2	3	2	2	3	4	3	3			1	1						1	1	2	3	3	4	3	1	1	1	1	4	3	4	3
7		1	1	1		1	4	2	1	1	1	3	2	1	3	1	2	3	5	2	2	5	5	4					1					1		3	3	3	3	2	5	4	3	2	1	1	5	4
4				1		1	5	3	1	2	0	4	1	1	2	2	2	4	2	4	3	4	4	4			1									2	2	2	2	2	3	2	1	1	1	1	4	3
4	1	1	1	1		1	5	3	1	1	1	1	4	2	2	2	1	3	1	4	2	5	5	5					1		1			1		4	2	4	4	2	4	3	1	1	1	1	5	4
4	1	1	1	1		1	5	3	1	2	0	2	3	1	1	3	2	2	4	1	4	3	3	3											1	2	3	3	3	3	3	2	1	1	1	1	3	2
4	1					1	4	2	1	2	0	3	2	1	3	1	2	2	4	2	3	3	3	3			1								1	3	3	3	3	3	3	2	3	2	1	1	3	2
7		1	1	1		1	7	3	2	1	1	2	3	2	2	2	1	2	2	2	1	4	4	5	1								1	1		3	2	3	4	3	1	1	1	1	1	1	4	3
4	1	1	1	1		0	5	3	1	1	1	2	3	2	1	3	2	1	2	3	2	4	4	4			1		1	1				1		3	3	3	3	2	5	4	3	2	4	3	5	4
4	1	1		1		1	5	3	1	2	0	1	4	2	1	3	1	1	5	3	3	3	5	5			1								1	3	3	4	4	4	5	4	4	3	1	1	4	3
7	1	1	1	1		2	7	3	2	1	1	2	3	2	2	2	2	4	2	4	3	4	3	4					1			1	1	1		4	3	4	3	4	5	4	4	3	5	4	5	4
7	1	1	1	1		2	5	3	1	2	0	2	3	1	1	3	4	2	2	4	1	4	4	4			1									2	2	2	3	3	5	4	1	1	1	1	3	2
7	1	1	1	1		2	5	3	1	2	0	3	2	1	3	1	5	4	3	4	3	4	2	3	1											2	3	2	3	3	3	2	1	1	1	1	3	2
4		1				1	7	3	2	2	0	2	3	1	1	3	2	2	4	4	2	4	4	4	1	1	1	1			1	1	1		1	3	3	3	3	3	3	2	1	1	1	1	4	3
7		1		1		3	5	3	1	1	1	1	4	1	1	3	1	5	1	2	1	5	5	5			1	1			1			1		4	4	4	4	3	4	3	3	2	4	3	4	3
7	1	1		1		2	8	4	2	1	1	1	4	2	2	2	1	5	1	5	1	5	5	5										1		4	1	4	3	4	5	4	5	4	3	2	5	4
7		1	1	1		2	7	3	2	1	1	1	4	2	3	1	4	4	2	2	1	5	5	5										1		4	3	4	4	3	5	4	1	1	1	1	5	4
5		1		1		1	4	2	1	1	1	2	3	1	3	1	2	2	2	4	2	4	4	4			1	1						1	1	3	3	3	3	3	4	3	3	2	5	4	4	3
7	1	1	1	1		2	4	2	1	1	1	4	1	1	3	1	2	2	4	2	2	4	3	4										1		3	3	3	3	3	1	1	1	1	1	1	3	2
7	1	1	1	1		2	5	3	1	1	1	2	3	2	2	2	2	3	3	2	2	4	4	4									1	1		4	3	4	4	2	4	3	1	1	4	3	4	3
4		1	1	1		1	5	3	1	2	0	2	3	1	2	2	2	4	2	3	1	5	5	5	1	1	1		1	1		1	1	1	1	3	3	3	3	3	3	2	3	2	4	3	4	3
7	1	1	1	1		2	8	4	2	1	1	1	4	2	1	3	1	5	2	2	1	5	4	5	1	1	1	1		1	1	1	1	1	1	4	4	4	3	4	5	4	4	3	1	1	5	4
7	1	1	1	1		2	7	3	2	1	1	1	4	1	2	2	1	4	4	3	1	4	3	5	1		1	1	1	1				1		4	3	3	3	2	3	2	1	1	3	2	4	3
7		1		1		0	7	3	2	1	1	4	1	1	3	1	3	4	2	4	2	4	4	4										1		1	1	3	4	4	1	1	1	1	4	3	4	3
4	1	1		1		1	3	1	1	2	0	4	1	1	4	0	2	1	3	3	3	4	3	5			1									2	2	2	2	3	1	1	1	1	1	1	2	1
7		1		1		1	5	3	1	1	1	1	4	2	1	3	3	2	1	3	3	1	1	1					1				1	1	1	4	3	4	4	4	5	4	1	1	3	2	5	4
7	1	1	1	1		1	7	3	2	2	0	1	4	1	2	2	1	2	4	5	2	4	2	5	1	1	1		1			1	1		1	3	3	2	4	3	1	1	1	1	4	3	4	3
7	1	1	1	1		1	7	3	2	2	0	1	4	1	2	2	1	2	4	5	2	4	2	5	1	1	1		1		1	1	1		1	3	3	2	4	4	1	1	1	1	4	3	4	3
4		1		1		1	3	1	1	2	0	4	1	1	3	1	4	4	3	3	3	4	3	4			1									1	1	1	2	3	1	1	1	1	1	1	2	1
4		1		1		1	5	3	1	2	0	1	4	2	2	2	2	4	3	4	1	5	5	4							1			1		3	2	4	3	3	4	3	1	1	1	1	2	1
6				1		1	6	2	2	2	0	2	3	1	1	3	1	3	3	3	1	3	3	3												2	1	1	2	1	3	2	1	1	1	1	3	2
4		1		1		1	4	2	1	2	0	2	3	2	2	2	1	2	5	3	1	5	5	5												3	2	3	3	3	3	2	1	1	3	2	4	3
4	1	1	1	1		1	4	2	1	2	0	4	1	1	4	0	3	3	3	3	3	3	3	3												1	1	1	2	2	1	1	1	1	1	1	2	1
7		1	1	1		2	5	3	1	2	0	2	3	1	3	1	2	2	3	4	3	4	4	5					1					1		2	2	2	2	2	3	2	1	1	1	1	5	4
4		1		1		1	4	2	1	2	0	4	1	1	3	1	3	4	3	4	2	4	4	5												2	2	3	3	3	4	3	1	1	1	1	3	2
4		1		1		1	6	2	2	2	0	1	4	2	2	2	2	4	1	3	1	4	4	4						1			1			2	3	4	4	3	3	2	1	1	3	2	5	4
4		1	1	1		1	4	2	1	2	0	2	3	1	2	2	2	3	3	4	2	4	4	4						1	1				1	3	3	3	2	3	3	2	3	2	3	2	3	2
7	1	1		1		2	6	2	2	1	1	2	3	1	3	1	5	2	4	3	3	4	3	3										1		3	2	2	2	3	4	3	1	1	5	4	5	4
4		1	1	1		1	5	3	1	2	0	2	3	2	2	2	1	4	5	3	1	5	4	3			1									4	3	3	3	2	4	3	1	1	1	1	4	3
6		1		1		1	4	2	1	2	0	3	2	1	2	2	2	2	1	4	1	4	2	4												3	3	3	3	3	1	1	1	1	1	1	2	1
5	1	1		1		1	3	1	1	1	1	4	1	1	3	1	2	2	3	4	3	5	4	4			1							1		2	2	2	3	3	3	2	4	3	1	1	2	1
4	1	1	1	1		1	5	3	1	2	0	2	3	2	2	2	1	2	3	2	2	4	2	5			1		1				1			3	3	3	3	2	4	3	3	2	1	1	4	3
4	1	1	1	1		1	4	2	1	2	0	2	3	1	2	2	2	3	3	3	3	3	3	3					1					1	1	3	3	3	3	3	5	4	3	2	1	1	5	4
4		1				1	4	2	1	2	0	3	2	1	2	2	2	4	3	3	3	2	2	3										1		2	2	2	3	2	3	2	1	1	1	1	3	2
4		1	1	1		1	4	2	1	2	0	2	3	1	3	1	1	1	5	3	1	4	3	3			1		1				1		1	3	3	4	3	3	4	3	1	1	3	2	4	3
4	1	1	1	1		1	3	1	1	2	0	4	1	1	3	1	5	5	2	4	2	4	4	5									1			1	1	2	2	2	4	3	4	3	1	1	2	1
7	1	1	1	1		2	5	3	1	1	1	2	3	1	3	1	4	4	4	4	2	4	5	5			1						1			2	1	3	4	4	3	2	4	3	3	2	4	3
4	1	1	1	1		1	5	3	1	2	0	2	3	1	3	1	1	1	5	3	1	3	3	3			1		1				1		1	3	3	4	3	3	4	3	1	1	3	2	3	2
4		1		1		1	4	2	1	2	0	3	2	1	3	1	2	3	3	3	3	4	5	5												3	1	4	3	2	5	4	3	2	3	2	4	3
4		1		1		1	4	2	1	2	0	2	3	1	3	1	2	4	4	3	3	4	4	4					1	1				1		2	2	2	2	2	1	1	1	1	1	1	1	0
4	1	1		1		1	7	3	2	2	0	1	4	2	1	3	1	1	4	2	3	4	4	4												4	3	4	4	3	5	4	1	1	3	2	5	4
6	1					1	4	2	1	2	0	2	3	1	2	2	2	4	3	4	1	5	4	5					1					1	1	3	3	2	4	2	5	4	3	2	3	2	4	3
4	1	1		1		1	6	2	2	2	0	1	4	2	1	3	1	5	1	5	1	5	5	5												2	1	4	4	3	5	4	1	1	1	1	5	4
4				1		1	5	3	1	2	0	3	2	1	2	2	1	2	3	4	3	4	2	3										1		2	2	3	3	4	3	2	3	2	1	1	2	1
5	1	1	1	1		1	4	2	1	2	0	2	3	1	2	2	2	2	2	3	3	1	3	3										1		3	3	3	3	2	3	2	1	1	1	1	3	2
6		1		1		1	3	1	1	2	0	4	1	1	3	1	3	3	3	4	3	4	3	4			1						1			1	1	1	4	4	1	1	1	1	1	1	2	1
6		1	1	1		1	4	2	1	1	1	3	2	1	3	1	2	3	1	1	1	3	2	2	1		1		1		1	1	1	1	1	2	2	2	2	2	1	1	1	1	3	2	3	2
4	1	1	1	1		1	5	3	1	2	0	2	3	1	3	1	2	3	4	3	3	4	4	4			1	1								3	3	3	3	2	5	4	1	1	1	1	4	3
4	1	1	1	1		1	7	3	2	2	0	4	1	1	2	2	3	3	5	4	1	5	4	4									1	1		3	3	3	3	3	4	3	1	1	1	1	3	2
4		1		1		1	4	2	1	2	0	1	4	2	2	2	1	4	2	4	2	5	4	4												3	2	3	3	2	5	4	1	1	1	1	5	4
6	1	1	1	1		1	7	3	2	2	0	3	2	1	3	1	1	3	2	2	1	5	4	5										1		2	1	3	4	4	3	2	1	1	1	1	4	3
4				1		1	4	2	1	2	0	2	3	1	3	1	1	2	1	1	3	3	3	3		1							1			2	2	2	2	2	5	4	1	1	3	2	3	2
6		1		1		1	4	2	1	2	0	4	1	1	3	1	3	3	3	4	3	4	4	4			1						1			1	1	1	4	4	1	1	1	1	1	1	2	1
4		1		1		1	6	2	2	2	0	4	1	1	3	1	2	1	1	2	3	2	1	1										1		2	3	3	3	2	4	3	3	2	3	2	3	2
4		1		1		1	4	2	1	2	0	2	3	2	2	2	3	4	4	4	2	4	5	5												2	2	4	2	2	5	4	1	1	1	1	5	4
4		1		1		1	4	2	1	2	0	3	2	1	2	2	2	5	3	4	2	4	1	3			1	1					1		1	2	2	2	2	2	1	1	1	1	1	1	2	1
4		1		1		1	4	2	1	2	0	3	2	1	3	1	3	4	5	3	3	4	4	4			1									2	2	2	2	2	1	1	1	1	1	1	3	2
4	1	1	1	1		1	7	3	2	2	0	2	3	1	3	1	1	4	5	3	2	1	2	5			1									1	1	3	3	3	5	4	4	3	1	1	2	1
4	1	1	1	1		1	4	2	1	2	0	4	1	1	4	0	3	4	2	2	3	2	2	4												1	1	1	3	1	4	3	1	1	1	1	1	0
4		1	1	1		1	4	2	1	2	0	3	2	2	3	1	1	3	5	3	2	4	4	3			1							1		3	1	2	2	4	3	2	3	2	1	1	3	2
4	1	1	1	1		1	4	2	1	2	0	2	3	1	3	1	1	4	2	4	2	2	2	4		1	1			1					1	3	3	3	3	2	5	4	4	3	1	1	5	4
7	1	1	1	1		2	7	3	2	1	1	2	3	2	2	2	2	2	4	2	3	4	2	4	1	1	1			1	1			1	1	4	3	3	4	3	5	4	1	1	3	2	5	4
4		1		1		1	4	2	1	2	0	4	1	1	3	1	2	1	3	3	3	3	4	4			1									3	3	3	3	3	3	2	1	1	4	3	2	1
4	1	1		1		1	4	2	1	2	0	3	2	1	3	1	2	2	5	3	1	3	3	3										1		2	2	2	2	2	3	2	1	1	3	2	3	2
4		1	1			1	5	3	1	2	0	3	2	1	3	1	2	4	3	3	3	4	3	2			1									2	2	3	3	3	3	2	1	1	1	1	2	1
4		1	1	1		1	4	2	1	2	0	3	2	2	3	1	1	3	5	3	2	3	4	3			1							1		2	1	2	3	4	3	2	3	2	1	1	3	2
4	1	1	1	1		1	5	3	1	2	0	4	1	1	2	2	2	4	3	4	1	5	5	5			1		1		1					2	2	2	2	2	1	1	1	1	1	1	2	1
4		1				1	6	2	2	2	0	2	3	1	3	1	3	4	2	3	2	2	4	4			1								1	2	2	3	3	4	1	1	1	1	1	1	4	3
4	1	1	1	1		1	7	3	2	2	0	2	3	1	2	2	1	1	3	3	2	5	4	3			1				1		1		1	3	3	4	3	3	5	4	4	3	1	1	4	3
6	1	1	1	1		1	4	2	1	2	0	4	1	1	2	2	2	2	3	4	3	4	3	5												3	2	2	3	3	1	1	1	1	1	1	3	2
4	1	1	1	1		1	7	3	2	2	0	1	4	1	1	3	1	1	5	2	2	5	5	5							1					4	3	4	4	4	5	4	3	2	4	3	5	4
4			1			1	7	3	2	2	0	2	3	1	2	2	2	2	1	3	3	3	1	1							1					3	2	2	2	2	3	2	1	1	3	2	3	2
4		1		1		1	3	1	1	2	0	3	2	1	3	1	2	2	2	3	2	4	3	4												2	2	2	3	3	3	2	1	1	3	2	3	2
4	1	1	1	1		1	7	3	2	2	0	3	2	1	2	2	2	3	2	3	4	4	2	3			1						1		1	3	3	4	4	3	4	3	3	2	4	3	4	3
4	1	1	1	1		1	5	3	1	2	0	4	1	1	3	1	1	1	2	3	1	2	3	4										1		3	3	4	4	3	1	1	3	2	1	1	2	1
4		1				1	4	2	1	2	0	4	1	1	3	1	4	2	3	4	2	3	3	3			1									1	1	1	2	2	1	1	1	1	1	1	2	1
6	1	1	1	1		1	4	2	1	2	0	3	2	1	3	1	1	5	3	2	2	5	4	5			1						1	1		2	2	1	4	3	1	1	4	3	1	1	4	3
4		1	1			2	4	2	1	2	0	3	2	1	3	1	3	3	3	3	3	3	3	3					1					1	1	1	1	1	1	1	1	1	1	1	1	1	2	1
4		1				1	4	2	1	2	0	2	3	2	2	2	4	5	3	4	2	3	3	2										1		2	3	4	4	4	4	3	4	3	3	2	3	2
6		1		1		1	7	3	2	1	1	2	3	2	2	2	1	1	5	3	3	4	4	4	1						1					4	3	3	4	2	1	1	1	1	1	1	5	4
4	1	1	1	1		1	4	2	1	2	0	2	3	1	2	2	2	1	4	3	2	5	5	3	1		1		1				1	1	1	3	2	3	4	2	5	4	1	1	1	1	4	3
4		1		1		1	4	2	1	2	0	4	1	1	3	1	2	2	3	3	1	4	2	3												2	2	2	3	2	4	3	1	1	1	1	2	1
4		1		1		1	4	2	1	2	0	4	1	1	3	1	2	2	3	3	2	4	2	3												2	2	2	3	2	4	3	1	1	1	1	2	1
4		1	1	1		1	5	3	1	2	0	2	3	1	3	1	3	1	3	3	2	3	3	4												1	1	1	1	1	3	2	3	2	3	2	2	1
4		1		1		1	6	2	2	2	0	3	2	1	2	2	4	2	3	3	3	4	4	3	1									1	1	3	2	3	2	3	4	3	1	1	3	2	3	2
4		1	1	1		1	5	3	1	2	0	1	4	2	2	2	2	2	3	4	4	5	3	4			1	1		1			1		1	3	2	2	3	3	4	3	1	1	4	3	5	4
4	1	1	1	1		1	5	3	1	2	0	2	3	1	2	2	1	2	4	3	2	4	5	3	1		1	1	1				1	1	1	3	1	3	3	1	4	3	1	1	1	1	4	3
4		1	1	1		1	7	3	2	2	0	2	3	2	1	3	2	1	5	3	2	4	4	5										1		2	2	3	3	4	4	3	4	3	3	2	2	1
4		1		1		1	7	3	2	2	0	2	3	2	1	3	3	2	3	4	3	3	3	3			1									2	2	3	3	3	4	3	1	1	3	2	3	2
5	1	1	1	1		1	5	3	1	2	0	1	4	1	2	2	3	1	5	3	3	3	3	3	1	1	1	1	1	1	1	1	1	1	1	2	2	2	2	2	3	2	3	2	3	2	4	3
4		1		1		1	4	2	1	2	0	4	1	1	3	1	2	2	4	3	2	2	3	3												2	2	2	3	2	4	3	1	1	1	1	2	1
4	1	1	1	1		1	5	3	1	2	0	2	3	1	2	2	1	2	3	3	2	3	3	3	1		1	1	1							3	3	3	4	4	3	2	3	2	3	2	3	2
4		1		1		1	7	3	2	2	0	2	3	2	3	1	3	3	3	3	3	3	3	3			1									2	2	2	2	2	3	2	3	2	3	2	4	3
4		1		1		1	6	2	2	2	0	3	2	2	3	1	3	3	3	3	3	3	3	3			1									2	2	2	2	2	3	2	3	2	3	2	3	2
4	1	1		1		1	5	3	1	2	0	2	3	1	2	2	2	3	3	3	2	1	1	1			1		1	1		1				2	2	2	3	2	5	4	1	1	1	1	1	0
4	1	1	1	1		1	6	2	2	2	0	3	2	1	3	1	3	3	4	4	2	4	3	3			1							1		2	2	3	3	3	3	2	1	1	1	1	3	2
4	1	1	1	1		1	5	3	1	2	0	2	3	1	2	2	2	2	3	2	2	2	3	2			1	1				1			1	3	3	3	3	3	5	4	4	3	3	2	4	3
5	1	1		1		1	4	2	1	1	1	4	1	1	3	1	3	3	3	3	3	2	4	3			1		1							2	2	2	1	2	3	2	3	2	1	1	2	1
4	1	1	1	1		1	5	3	1	2	0	1	4	1	1	3	1	4	4	1	3	4	3	3												3	3	3	3	3	5	4	4	3	1	1	5	4
4	1					1	4	2	1	2	0	2	3	1	2	2	3	3	3	3	3	3	3	3			1					1				3	3	3	3	3	4	3	1	1	1	1	2	1
4				1		1	7	3	2	2	0	2	3	2	3	1	3	3	3	3	3	1	3	2				1	1				1			1	2	3	3	3	4	3	4	3	4	3	3	2
7		1		1		2	7	3	2	1	1	2	3	2	2	2	2	4	4	5	1	5	5	5	1			1	1				1	1		3	1	2	4	3	3	2	1	1	3	2	5	4
4		1		1		1	5	3	1	2	0	3	2	1	3	1	3	4	4	2	3	4	3	4									1			3	3	4	3	4	3	2	1	1	3	2	3	2
7	1			1		2	8	4	2	1	1	4	1	2	3	1	5	5	1	5	1	5	5	5										1		3	3	3	1	4	5	4	1	1	1	1	5	4
4	1	1	1	1		1	6	2	2	2	0	1	4	1	2	2	1	1	4	2	1	5	4	4	1	1	1		1	1	1	1	1		1	3	3	4	4	4	1	1	3	2	5	4	3	2
7		1				1	4	2	1	2	0	4	1	1	4	0	3	3	3	3	4	4	3	4												1	1	2	2	3	1	1	1	1	1	1	3	2
7	1	1	1	1		2	7	3	2	1	1	4	1	1	4	0	3	5	1	1	1	1	1	1									1			1	1	2	4	4	3	2	1	1	4	3	2	1
4		1		1		1	4	2	1	2	0	4	1	1	3	1	1	2	4	3	3	4	3	4												1	1	2	3	2	1	1	1	1	1	1	2	1
4		1		1		1	4	2	1	2	0	1	4	2	1	3	1	1	5	3	2	5	3	5					1	1		1		1		2	2	4	4	4	5	4	5	4	5	4	5	4
4		1		1		1	4	2	1	2	0	3	2	1	4	0	1	2	4	3	2	4	3	5			1		1					1		2	1	3	3	2	3	2	1	1	1	1	3	2
4	1	1	1	1		1	5	3	1	2	0	4	1	1	4	0	3	2	2	3	1	4	2	3												3	2	1	3	3	4	3	1	1	1	1	5	4
6	1					1	5	1	2	2	0	4	1	2	4	0	3	4	2	2	2	1	2	2												1	1	1	1	1	1	1	1	1	1	1	2	1
4	1	1	1	1		1	7	3	2	2	0	1	4	2	1	3	1	1	4	3	3	4	3	3	1				1			1		1		4	1	4	4	4	5	4	3	2	1	1	5	4
6		1	1	1		1	5	3	1	3	99	2	3	2	2	2	2	4	2	3	3	4	4	4												3	3	3	1	4	5	4	5	4	1	1	5	4
7	1	1	1	1		1	5	3	1	1	1	1	4	1	2	2	1	3	5	2	2	1	2	1	1			1	1	1	1			1		3	2	4	4	3	3	2	3	2	5	4	5	4
6		1		1		1	4	2	1	2	0	4	1	1	4	0	3	3	3	3	3	3	3	3												2	2	2	2	2	3	2	1	1	1	1	2	1
7	1			1		2	5	3	1	1	1	4	1	1	2	2	5	2	3	3	1	4	4	4			1			1				1		3	3	3	4	4	5	4	1	1	3	2	5	4
4		1		1		1	4	2	1	2	0	2	3	1	2	2	2	2	3	3	3	4	3	2			1								1	3	2	2	4	2	1	1	1	1	1	1	4	3
4		1	1	1		1	4	2	1	2	0	3	2	1	2	2	2	1	5	2	5	1	2	1			1		1	1			1		1	3	3	3	4	2	3	2	1	1	1	1	5	4
4		1	1	1		1	5	3	1	2	0	4	1	1	3	1	4	3	3	4	4	2	4	2		1								1	1	3	2	2	2	3	5	4	1	1	3	2	3	2
4	1	1	1	1		1	4	2	1	1	1	4	1	1	2	2	3	4	3	4	2	4	3	4												3	3	3	3	3	3	2	3	2	3	2	3	2
4		1	1	1		1	5	3	1	2	0	4	1	1	3	1	3	2	3	2	2	4	2	4	1									1	1	2	2	2	2	2	1	1	1	1	1	1	3	2
7		1	1	1		1	6	2	2	2	0	3	2	2	3	1	5	5	1	3	3	5	4	5	1		1		1				1	1		2	2	3	4	2	1	1	3	2	1	1	2	1
4	1	1	1	1		1	4	2	1	2	0	4	1	1	3	1	3	3	3	3	3	3	3	3												1	1	1	1	1	1	1	1	1	1	1	2	1
2		1	1	1		1	7	3	2	1	1	4	1	1	2	2	1	4	2	3	2	4	3	3		1										1	2	2	1	1	5	4	1	1	1	1	5	4
4		1		1		1	5	3	1	2	0	3	2	1	2	2	2	4	3	3	3	4	3	3			1					1	1	1		3	3	3	3	3	4	3	1	1	1	1	5	4
4	1	1	1	1		1	7	3	2	2	0	3	2	2	2	2	1	1	3	2	2	3	3	3												3	3	3	3	3	3	2	1	1	1	1	5	4
4		1		1		1	5	3	1	2	0	1	4	2	2	2	1	1	5	3	5	4	4	5										1		1	1	1	1	3	4	3	1	1	1	1	2	1
4	1	1	1	1		1	4	2	1	2	0	2	3	2	3	1	3	3	3	3	2	3	3	3												2	2	3	3	3	3	2	1	1	1	1	4	3
4		1		1		1	5	3	1	2	0	2	3	2	3	1	3	5	4	3	3	4	5	4									1	1		3	2	3	3	3	5	4	1	1	3	2	5	4
4		1		1		1	8	4	2	2	0	2	3	1	1	3	5	5	1	5	1	4	5	5	1							1		1		4	4	3	4	2	4	3	1	1	4	3	5	4
4		1	1	1		1	6	2	2	2	0	4	1	1	3	1	5	4	3	3	1	4	2	5			1		1							2	2	1	4	4	1	1	3	2	4	3	5	4
4		1				1	7	3	2	2	0	4	1	1	2	2	1	3	4	2	1	5	3	5			1							1	1	3	3	4	4	2	1	1	1	1	1	1	3	2
4		1				1	4	2	1	2	0	1	4	2	2	2	1	2	3	3	3	4	2	5										1		2	2	4	3	2	5	4	1	1	1	1	5	4
4	1	1	1	1		1	4	2	1	2	0	3	2	1	3	1	3	4	3	3	3	3	3	4									1			2	2	2	3	2	3	2	1	1	1	1	2	1
4		1		1		1	4	2	1	2	0	4	1	1	3	1	3	1	3	3	3	4	3	4			1						1			2	2	3	4	3	4	3	1	1	1	1	4	3
4		1	1	1		1	5	3	1	2	0	2	3	1	2	2	2	1	1	3	3	5	5	2			1							1		3	3	4	4	3	5	4	3	2	1	1	3	2
4	1	1	1	1		1	4	2	1	2	0	2	3	2	2	2	1	4	5	4	2	5	3	4			1						1	1		4	4	4	4	3	5	4	5	4	4	3	3	2
4	1	1	1	1		1	4	2	1	2	0	2	3	1	2	2	1	1	5	3	2	4	2	3												2	2	2	2	2	3	2	1	1	1	1	2	1
4	1	1	1	1		1	4	2	1	2	0	4	1	1	4	0	2	1	3	4	1	5	5	5												2	1	2	3	3	1	1	1	1	1	1	2	1
6		1		1		1	6	4	1	2	0	2	3	1	2	2	1	5	1	5	1	5	1	1			1		1				1	1		2	2	4	4	3	5	4	1	1	1	1	5	4
4	1	1	1	1		1	6	2	2	2	0	2	3	1	3	1	3	2	3	3	1	3	3	3			1									2	2	2	2	2	4	3	4	3	4	3	4	3
7	1	1	1	1		1	4	2	1	2	0	3	2	1	3	1	3	3	3	3	3	3	3	3			1		1				1	1		2	2	2	2	2	1	1	1	1	1	1	5	4
4	1	1		1		1	6	2	2	2	0	3	2	1	2	2	3	4	3	2	3	5	3	3									1	1		3	2	3	2	2	1	1	1	1	1	1	3	2
4		1		1		1	5	3	1	2	0	2	3	1	2	2	2	1	1	1	2	2	2	1			1	1						1		2	1	2	2	2	1	1	1	1	1	1	3	2
4				1		1	4	2	1	2	0	3	2	1	3	1	1	1	1	1	1	1	1	1												1	1	1	1	1	5	4	5	4	5	4	2	1
4		1				1	6	2	2	2	0	2	3	1	3	1	3	4	3	3	3	3	3	2			1									2	2	4	4	2	4	3	1	1	1	1	2	1
4		1	1	1		1	5	3	1	2	0	2	3	1	3	1	2	1	2	4	5	5	4	3					1							2	2	2	1	1	5	4	3	2	1	1	5	4
7	1	1	1	1		2	4	2	1	1	1	2	3	2	3	1	2	1	2	1	2	1	1	1			1									3	1	4	4	4	3	2	1	1	1	1	5	4
6		1		1		1	4	2	1	2	0	4	1	2	3	1	1	1	5	3	3	4	3	3	1									1		4	2	4	3	2	5	4	1	1	1	1	5	4
4		1		1		1	7	3	2	2	0	2	3	2	2	2	3	3	3	3	3	3	3	3			1									2	2	2	2	2	1	1	1	1	1	1	3	2
4	1	1		1		1	4	2	1	2	0	2	3	1	2	2	1	2	3	4	1	4	3	4			1		1							2	2	1	4	4	1	1	1	1	4	3	4	3
4		1		1		1	4	2	1	2	0	3	2	1	3	1	1	1	4	3	2	3	4	3					1				1			2	2	2	3	3	4	3	1	1	1	1	2	1
4	1	1		1		2	3	1	1	2	0	4	1	1	1	3	5	5	1	5	1	5	1	5						1						1	1	1	3	3	1	1	1	1	1	1	1	0
6	1	1	1	1		1	6	4	1	1	1	1	4	1	1	3	3	3	4	5	3	4	4	4	1				1				1	1		3	3	3	3	3	5	4	5	4	5	4	3	2
4		1		1		1	4	2	1	1	1	2	3	2	3	1	2	3	4	3	2	3	4	5			1						1			2	1	2	3	3	1	1	1	1	1	1	3	2
6		1	1	1		1	5	3	1	1	1	2	3	2	2	2	2	4	2	4	1	5	5	5			1						1	1		3	2	3	4	3	4	3	3	2	3	2	5	4
6		1		1		1	5	3	1	2	0	1	4	1	1	3	2	4	3	4	2	5	3	4										1		3	1	3	3	3	1	1	3	2	1	1	5	4
6	1	1	1	1		1	7	3	2	2	0	1	4	2	1	3	3	5	3	3	3	5	3	4									1	1		4	2	4	4	2	4	3	1	1	4	3	5	4
4		1	1	1		1	4	2	1	2	0	2	3	1	2	2	2	3	3	3	3	4	2	3			1	1					1	1	1	3	3	3	3	3	3	2	4	3	1	1	3	2
7		1		1		2	8	4	2	1	1	1	4	2	2	2	2	5	2	4	2	2	1	4		1			1		1	1		1		4	2	3	4	3	4	3	3	2	3	2	5	4
4		1	1			1	4	2	1	2	0	3	2	1	2	2	4	4	2	4	3	4	3	4										1		2	2	3	3	2	1	1	3	2	1	1	3	2
4		1				1	5	3	1	2	0	2	3	1	2	2	2	3	2	3	3	3	3	3		1	1							1		2	2	2	2	2	1	1	1	1	4	3	5	4
7	1	1	1	1		1	7	3	2	1	1	1	4	2	3	1	1	2	3	4	1	2	3	3									1	1		1	1	3	3	3	4	3	1	1	1	1	5	4
7	1	1	1	1		2	7	3	2	1	1	3	2	1	3	1	4	5	1	5	1	5	2	5	1		1					1				3	2	2	4	4	1	1	1	1	5	4	3	2
7		1		1		0	7	3	2	1	1	2	3	2	2	2	2	2	2	3	3	2	3	2					1	1				1		3	2	2	3	3	3	2	1	1	4	3	3	2
7		1	1	1		2	8	4	2	1	1	1	4	2	1	3	2	5	3	4	1	4	4	5		1				1		1	1	1		4	4	4	4	4	4	3	4	3	5	4	4	3
6		1		1		1	7	3	2	2	0	1	4	1	2	2	1	2	2	3	2	4	2	4			1		1	1				1		4	2	4	4	3	5	4	4	3	1	1	5	4
4	1	1		1		1	5	3	1	1	1	2	3	2	2	2	1	1	4	3	3	4	4	4	1		1		1	1				1		4	3	3	4	2	3	2	5	4	1	1	4	3
4		1				1	4	2	1	2	0	2	3	1	2	2	2	3	3	3	3	2	2	1			1							1	1	3	3	3	3	3	4	3	3	2	1	1	2	1
7	1	1	1	1		2	5	3	1	1	1	1	4	1	1	3	1	3	1	2	1	4	4	4	1		1			1		1	1	1		3	3	3	3	3	1	1	3	2	4	3	5	4
7				1		2	7	3	2	1	1	2	3	2	2	2	2	2	3	4	2	4	4	4		1				1		1		1		3	2	3	3	3	5	4	1	1	5	4	5	4
7	1	1	1	1		0	7	3	2	1	1	2	3	2	1	3	2	2	5	3	3	3	4	3	1	1		1	1		1	1	1	1		4	3	4	4	4	5	4	1	1	5	4	5	4
6		1	1	1		1	4	2	1	1	1	3	2	1	2	2	1	2	2	4	2	4	4	3			1		1							3	3	4	3	2	4	3	1	1	1	1	4	3
7	1	1	1	1		1	6	4	1	1	1	2	3	1	1	3	5	2	3	2	3	5	3	3			1	1	1	1		1		1		4	4	4	3	3	3	2	1	1	4	3	5	4
4		1	1	1		1	4	2	1	2	0	2	3	2	2	2	1	2	1	3	3	4	3	3				1	1	1				1	1	4	3	4	4	4	1	1	1	1	1	1	5	4
4		1		1		1	4	2	1	1	1	2	3	1	1	3	1	2	1	3	1	5	5	5	1	1	1	1	1	1	1	1	1	1	1	3	3	4	4	2	1	1	1	1	3	2	3	2
6		1		1		0	7	3	2	1	1	3	2	1	3	1	2	1	2	1	3	3	2	3	1	1		1			1	1		1	1	2	3	4	4	2	4	3	1	1	4	3	4	3
4	1	1	1	1		1	4	2	1	2	0	2	3	1	1	3	5	5	3	2	1	4	1	1										1		1	1	2	3	2	4	3	1	1	1	1	3	2
6		1		1		1	4	2	1	2	0	2	3	1	3	1	1	4	3	4	2	4	3	4				1	1					1		2	2	2	3	2	1	1	1	1	1	1	4	3
7	1	1		1		0	8	4	2	2	0	3	2	2	3	1	1	1	2	2	3	2	2	2				1	1							2	2	3	3	3	5	4	5	4	5	4	5	4
3		1		1		1	5	3	1	2	0	1	4	2	2	2	3	3	2	4	2	2	4	4			1	1	1	1	1			1	1	3	2	3	3	2	3	2	1	1	3	2	4	3
4	1	1	1	1		1	5	3	1	1	1	2	3	1	2	2	1	2	4	4	2	4	4	4			1	1	1	1	1			1		4	3	3	4	3	1	1	1	1	4	3	4	3
4	1	1	1	1		1	5	3	1	2	0	2	3	1	1	3	2	4	4	2	4	4	4	2	1	1	1	1	1	1	1	1	1	1	1	4	3	3	4	4	5	4	4	3	4	3	4	3
7		1	1	1		0	4	2	1	1	1	2	3	2	2	2	2	3	3	4	2	4	5	4		1	1	1	1	1				1	1	4	3	4	3	2	1	1	1	1	1	1	4	3
4	1	1		1		1	4	2	1	1	1	2	3	1	2	2	1	1	2	5	1	5	4	4					1					1		3	3	4	3	2	4	3	3	2	1	1	4	3
6	1	1		1		1	5	3	1	1	1	2	3	2	2	2	3	4	2	2	2	3	3	3										1		3	3	3	3	3	4	3	1	1	1	1	5	4
4	1	1	1	1		1	7	3	2	2	0	1	4	2	1	3	1	1	4	3	3	3	2	3	1				1			1				4	1	4	4	4	5	4	3	2	1	1	5	4
7	1	1		1		2	4	2	1	1	1	2	3	1	2	2	1	1	3	4	3	3	4	4		1								1		3	2	3	3	3	4	3	1	1	4	3	3	2
6		1		1		1	5	3	1	1	1	1	4	1	2	2	2	2	1	5	1	4	2	5					1	1				1		3	2	3	4	3	4	3	1	1	1	1	5	4
7	1	1		1		2	5	3	1	1	1	1	4	1	2	2	2	5	3	4	1	5	5	5	1				1	1		1	1	1		3	3	3	4	3	3	2	1	1	1	1	5	4
7	1	1		1		2	5	3	1	1	1	2	3	2	3	1	2	4	2	4	1	5	4	5	1	1		1	1	1	1	1	1	1	1	3	3	3	3	3	1	1	3	2	1	1	5	4
7		1		1		2	8	4	2	1	1	2	3	1	3	1	1	4	4	4	2	3	3	4									1			4	4	2	2	3	1	1	1	1	1	1	5	4
4	1	1	1	1		1	7	3	2	2	0	2	3	1	2	2	3	3	3	3	3	3	3	3												3	3	3	3	3	5	4	1	1	4	3	3	2
4		1		1		1	7	3	2	2	0	2	3	2	1	3	1	4	3	3	2	3	4	4	1		1		1			1	1		1	3	3	4	4	3	4	3	1	1	4	3	4	3
4		1	1	1		1	4	2	1	2	0	2	3	2	2	2	1	2	3	3	3	3	3	4		1	1	1	1	1		1		1	1	4	4	4	4	4	1	1	1	1	1	1	5	4
4		1		1		1	5	3	1	2	0	1	4	2	3	1	2	2	2	2	3	1	1	1			1	1			1			1	1	2	2	2	2	2	3	2	1	1	4	3	5	4
4		1	1	1		1	6	2	2	2	0	3	2	2	3	1	1	4	4	2	1	4	2	5				1					1	1	1	3	3	3	3	3	5	4	3	2	1	1	2	1
4	1	1	1	1		1	7	3	2	1	1	2	3	2	2	2	2	4	2	4	2	4	4	4			1			1	1			1		4	3	4	4	4	5	4	1	1	3	2	5	4
7		1	1			2	5	3	1	2	0	2	3	1	3	1	2	1	2	1	2	1	1	1			1							1		2	1	1	1	1	3	2	3	2	3	2	5	4
4		1	1	1		1	4	2	1	2	0	3	2	1	4	0	1	5	5	3	3	4	3	3												1	1	2	2	2	3	2	1	1	1	1	1	0
4	1	1	1	1		1	5	3	1	2	0	2	3	2	2	2	3	4	2	4	1	4	3	3		1			1					1	1	2	2	2	3	2	1	1	1	1	3	2	2	1
4	1	1		1		1	8	4	2	2	0	2	3	2	3	1	4	3	2	4	1	4	3	4	1		1		1					1		3	3	3	3	3	3	2	3	2	3	2	5	4
7	1	1	1	1		2	7	3	2	1	1	1	4	2	2	2	1	4	2	2	2	3	4	4	1	1	1	1	1	1	1	1	1	1	1	4	3	4	4	3	4	3	1	1	5	4	5	4
6		1		1		1	5	3	1	1	1	2	3	1	2	2	1	4	1	4	1	1	1	1	1		1		1	1		1	1	1	1	4	3	4	4	2	1	1	1	1	1	1	4	3
4	1	1	1	1		1	4	2	1	2	0	4	1	1	3	1	2	2	1	4	3	4	4	4					1							2	2	2	2	2	1	1	1	1	1	1	2	1
6		1	1			1	4	2	1	2	0	2	3	1	2	2	1	5	3	4	3	4	4	4			1		1	1	1			1		3	3	3	4	3	3	2	1	1	1	1	5	4
6	1	1	1	1		1	4	2	1	1	1	2	3	1	2	2	2	4	4	4	2	4	4	4			1							1		3	3	3	3	2	4	3	3	2	3	2	5	4
6		1		1		1	4	2	1	2	0	2	3	1	3	1	4	3	3	4	4	3	4	4											1	3	2	3	3	3	3	2	3	2	3	2	3	2
7		1		1		0	5	3	1	1	1	1	4	1	1	3	1	1	3	3	2	1	2	4	1			1	1	1	1			1		4	3	4	4	4	5	4	1	1	4	3	5	4
4		1		1		1	7	3	2	2	0	2	3	1	2	2	1	4	2	4	1	5	5	5			1		1					1		4	4	4	4	3	1	1	1	1	1	1	5	4
6	1	1	1	1		1	4	2	1	1	1	3	2	1	3	1	1	2	1	3	3	4	4	5					1		1			1		3	1	2	4	4	3	2	4	3	1	1	3	2
4	1	1		1		1	4	2	1	1	1	2	3	1	2	2	2	2	2	3	2	4	4	4	1		1		1	1			1	1		3	2	3	4	3	3	2	1	1	1	1	4	3
7		1	1	1		2	6	4	1	1	1	1	4	2	1	3	2	2	4	4	1	4	2	4										1		3	1	3	2	3	1	1	5	4	1	1	5	4
6		1		1		1	7	3	2	1	1	2	3	2	2	2	1	3	2	5	1	5	5	5				1	1					1		3	2	3	3	3	3	2	3	2	3	2	5	4
6		1		1		1	5	3	1	1	1	2	3	1	1	3	2	5	2	3	2	4	3	3			1		1	1				1		4	2	3	3	2	3	2	1	1	4	3	4	3
6		1	1	1		1	5	3	1	1	1	1	4	1	1	3	1	3	1	3	1	2	3	4					1					1		3	3	3	3	2	1	1	1	1	1	1	5	4
4	1	1		1		1	4	2	1	1	1	4	1	1	2	2	2	4	2	4	2	5	5	5										1		2	1	3	3	1	1	1	1	1	3	2	3	2
7		1		1		2	6	2	2	1	1	3	2	1	1	3	2	1	2	4	2	4	4	4	1	1	1	1		1				1	1	3	3	3	3	3	4	3	1	1	1	1	4	3
7	1	1		1		2	7	3	2	1	1	1	4	1	1	3	1	3	2	3	2	4	3	4	1				1			1	1	1		3	2	3	4	2	3	2	1	1	4	3	5	4
7		1		1		2	4	2	1	1	1	2	3	1	3	1	2	4	2	3	2	4	2	4			1						1	1		3	2	2	3	3	1	1	1	1	4	3	3	2
7				1		1	5	3	1	1	1	1	4	2	1	3	1	1	1	2	1	3	1	3	1					1			1	1		4	2	4	4	3	5	4	5	4	1	1	5	4
7		1		1		2	7	3	2	1	1	1	4	1	1	3	1	2	5	2	2	4	4	5	1				1	1	1			1	1	4	2	4	3	3	5	4	1	1	3	2	5	4
7	1	1		1		2	5	3	1	1	1	2	3	1	2	2	1	5	2	2	4	4	4	3	1				1					1		4	3	3	3	2	4	3	1	1	1	1	4	3
6	1	1	1	1		2	4	2	1	2	0	2	3	1	3	1	3	2	3	2	3	3	4	4			1									1	1	2	2	3	3	2	1	1	3	2	2	1
4	1	1		1		1	4	2	1	2	0	3	2	1	3	1	3	3	3	3	3	2	4	3	1	1									1	2	2	3	2	2	5	4	1	1	3	2	3	2
7	1	1	1	1		2	8	4	2	1	1	1	4	2	1	3	1	2	2	4	1	4	4	5					1				1	1		4	2	4	3	4	4	3	1	1	1	1	5	4
4		1		1		1	7	3	2	2	0	4	1	1	3	1	3	2	3	4	2	4	3	4												1	1	2	2	1	1	1	1	1	1	1	2	1
6	1	1		1		1	5	3	1	1	1	1	4	1	2	2	2	3	3	4	3	4	4	4			1		1		1			1		3	3	3	2	3	5	4	1	1	1	1	5	4
7		1		1		1	4	2	1	1	1	3	2	1	3	1	2	2	4	3	2	3	3	3			1		1		1		1	1		2	2	2	2	2	4	3	1	1	3	2	2	1
4		1		1		1	4	2	1	1	1	2	3	2	2	2	1	2	2	4	2	5	4	5	1		1		1	1	1		1	1		4	2	4	3	2	1	1	1	1	1	1	5	4
6		1	1	1		1	5	3	1	2	0	2	3	2	2	2	2	2	2	3	1	5	5	5			1						1	1		3	2	3	3	3	3	2	3	2	1	1	4	3
7	1	1		1		2	5	3	1	1	1	1	4	1	3	1	2	4	1	3	2	4	4	4	1	1	1	1	1			1			1	2	2	3	3	2	1	1	1	1	5	4	5	4
7		1		1		2	7	3	2	1	1	3	2	1	3	1	2	4	1	4	2	4	4	5			1		1				1			2	2	2	4	3	1	1	1	1	3	2	4	3
7	1	1	1	1		2	5	3	1	2	0	2	3	1	2	2	2	4	2	4	3	4	3	3					1				1			2	2	2	3	3	3	2	1	1	3	2	4	3
7		1		1		2	5	3	1	1	1	2	3	1	2	2	1	3	2	4	2	4	5	5										1		2	2	2	3	2	1	1	1	1	1	1	4	3
7		1	1	1		2	4	2	1	1	1	2	3	2	2	2	1	2	3	2	2	4	4	4					1				1	1		3	3	4	4	4	5	4	3	2	5	4	4	3
4	1	1	1	1		1	4	2	1	2	0	4	1	1	3	1	3	3	4	2	3	4	4	3										1	1	1	1	1	2	2	1	1	1	1	1	1	2	1
4		1		1		1	3	1	1	1	1	3	2	1	3	1	2	1	4	3	4	4	3	3									1	1		2	2	2	2	2	1	1	1	1	1	1	2	1
7		1		1		2	5	3	1	1	1	2	3	1	3	1	1	1	3	4	2	4	4	4								1	1	1		2	2	3	4	3	5	4	4	3	5	4	5	4
4	1	1	1	1		1	5	3	1	2	0	1	4	2	1	3	2	2	2	2	3	5	4	5			1	1						1		3	3	4	4	4	3	2	1	1	4	3	5	4
7	1	1		1		2	4	2	1	1	1	2	3	1	2	2	5	4	2	2	2	4	2	4					1				1	1		3	3	3	3	3	1	1	1	1	1	1	5	4
3		1		1		1	4	2	1	2	0	4	1	1	2	2	4	3	4	2	4	3	2	2			1								1	3	2	3	3	3	3	2	3	2	1	1	3	2
4		1		1		1	5	3	1	1	1	2	3	1	3	1	3	4	2	3	2	4	4	4			1			1						2	2	3	3	4	1	1	1	1	3	2	4	3
7	1	1	1	1		2	5	3	1	1	1	2	3	2	2	2	1	4	5	5	2	4	4	5	1	1	1	1	1	1	1	1	1	1	1	3	3	4	4	4	4	3	4	3	4	3	4	3
7	1	1	1	1		2	7	3	2	1	1	1	4	2	1	3	2	4	1	4	2	3	3	5	1	1								1		4	3	3	3	4	5	4	1	1	3	2	5	4
7		1		1		2	5	3	1	1	1	1	4	1	2	2	1	1	3	4	2	5	4	4			1		1					1		4	2	3	3	3	3	2	1	1	3	2	5	4
7		1	1	1		2	8	4	2	1	1	1	4	2	1	3	2	4	2	5	1	5	5	5	1	1	1	1	1	1	1	1	1	1	1	4	3	4	4	4	5	4	4	3	3	2	5	4
6		1	1	1		1	4	2	1	1	1	2	3	1	2	2	3	4	3	3	3	5	4	3					1		1			1		3	3	3	3	2	4	3	3	2	3	2	3	2
7		1		1		2	7	3	2	1	1	1	4	2	3	1	4	2	3	3	2	3	3	4	1		1	1	1			1	1	1		3	3	3	3	3	3	2	3	2	1	1	5	4
7	1	1	1	1		2	7	3	2	1	1	1	4	1	1	3	3	4	2	3	3	3	2	2		1	1	1					1	1		3	4	4	4	4	5	4	5	4	5	4	5	4
6		1		1		1	7	3	2	1	1	2	3	2	2	2	1	2	2	4	1	5	4	4	1									1		2	2	3	3	3	3	2	3	2	3	2	3	2
7	1	1		1		2	5	3	1	1	1	2	3	2	2	2	1	5	1	2	1	5	4	4					1					1		4	3	4	4	4	5	4	1	1	5	4	5	4
7		1	1	1		2	4	2	1	1	1	2	3	1	2	2	2	4	1	4	2	4	4	4			1							1		3	2	2	3	3	3	2	1	1	1	1	4	3
6	1	1	1	1		2	5	3	1	1	1	3	2	1	4	0	2	4	3	4	2	3	4	5	1		1		1				1			1	1	3	3	3	3	2	1	1	4	3	4	3
7		1	1	1		3	4	2	1	1	1	2	3	1	2	2	4	2	2	4	2	4	4	5										1		3	3	4	3	3	4	3	1	1	3	2	5	4
6		1	1	1		1	4	2	1	1	1	2	3	1	2	2	1	1	3	2	3	3	4	4			1		1	1				1		3	2	3	4	3	3	2	3	2	3	2	5	4
7		1	1	1		2	5	3	1	1	1	2	3	1	2	2	2	4	2	5	1	4	4	4					1					1		3	3	3	3	3	5	4	1	1	1	1	5	4
7	1	1	1	1		2	4	2	1	2	0	3	2	1	3	1	4	5	2	5	1	4	5	5					1					1		2	2	3	3	3	4	3	1	1	3	2	3	2
7		1		1		2	7	3	2	1	1	2	3	2	2	2	2	2	2	4	1	5	4	5	1		1		1					1		4	2	3	4	3	5	4	5	4	1	1	5	4
6		1	1	1		1	6	2	2	1	1	3	2	1	3	1	1	3	2	3	3	4	5	5			1							1	1	2	2	2	3	3	3	2	1	1	3	2	3	2
5		1	1	1		1	5	3	1	2	0	2	3	1	3	1	1	2	2	3	3	3	3	3	1		1		1				1	1		3	2	2	4	3	1	1	1	1	1	1	5	4
7	1	1	1	1		0	5	3	1	3	99	1	4	1	3	1	4	4	2	3	2	4	4	4												3	3	3	3	3	5	4	1	1	1	1	2	1
7		1	1	1		2	4	2	1	1	1	2	3	1	3	1	2	2	2	3	1	1	5	5									1	1		3	2	3	2	3	3	2	3	2	1	1	3	2
7	1	1	1	1		2	4	2	1	3	99	3	2	1	2	2	1	2	3	5	1	5	4	5												2	2	2	3	3	1	1	1	1	1	1	5	4
7	1	1		1		2	5	3	1	1	1	3	2	1	3	1	4	3	1	1	1	5	5	5										1		3	3	3	4	3	5	4	4	3	4	3	5	4
4	1	1	1	1		1	4	2	1	1	1	2	3	1	3	1	2	1	3	3	3	3	3	3						1				1		2	3	3	3	2	5	4	3	2	5	4	3	2
4		1	1	1		1	4	2	1	2	0	3	2	1	3	1	2	2	2	4	2	4	1	5					1							2	2	2	2	2	1	1	1	1	1	1	2	1
7		1	1	1		2	5	3	1	1	1	1	4	1	3	1	2	2	2	3	2	3	4	3			1				1		1	1		2	2	2	2	2	4	3	4	3	4	3	5	4
7				1		2	7	3	2	2	0	3	2	1	3	1	2	2	1	4	1	4	4	4												1	1	1	1	2	3	2	1	1	1	1	2	1
4		1		1		1	4	2	1	2	0	2	3	1	3	1	1	2	4	3	3	4	4	3			1				1		1		1	2	2	2	4	3	1	1	1	1	3	2	3	2
6		1		1		1	5	3	1	1	1	2	3	1	3	1	1	3	1	4	2	5	5	5										1		4	3	3	4	3	3	2	1	1	1	1	3	2
4		1	1	1		1	5	3	1	2	0	2	3	1	2	2	3	2	3	3	2	3	2	2					1							2	2	2	2	2	5	4	4	3	1	1	3	2
4		1		1		1	3	1	1	2	0	4	1	1	3	1	3	2	2	4	1	3	2	4			1									2	2	3	4	3	3	2	1	1	1	1	4	3
7	1	1	1	1		2	7	3	2	1	1	2	3	2	1	3	4	4	2	4	1	4	4	5				1						1		4	4	4	4	2	4	3	1	1	4	3	5	4
7		1	1	1		3	4	2	1	1	1	3	2	1	3	1	1	1	2	3	1	5	4	5					1	1				1		2	1	3	3	2	4	3	1	1	4	3	4	3
7	1		1	1		2	7	3	2	1	1	2	3	2	2	2	2	3	2	3	2	4	5	4					1							2	2	3	3	2	1	1	1	1	1	1	4	3
7		1		1		2	7	3	2	1	1	3	2	2	4	0	2	4	3	2	3	5	4	4	1								1	1		2	1	2	3	2	3	2	1	1	1	1	3	2
7		1	1	1		2	5	3	1	1	1	2	3	1	1	3	1	4	2	4	1	4	3	4			1							1		3	3	3	2	2	5	4	4	3	4	3	5	4
6	1	1	1	1		0	7	3	2	1	1	1	4	2	2	2	1	2	3	3	3	4	3	3	1	1	1	1	1	1	1	1	1	1	1	4	3	3	3	2	4	3	4	3	1	1	3	2
6	1	1	1	1		1	4	2	1	1	1	2	3	1	3	1	2	2	2	3	3	5	2	3			1						1	1		3	2	3	3	2	3	2	4	3	1	1	4	3
6			1	1		1	4	2	1	1	1	2	3	1	3	1	1	3	5	3	3	3	4	5			1				1			1		2	2	3	4	2	3	2	1	1	1	1	3	2
7		1	1	1		1	5	3	1	2	0	2	3	1	3	1	1	2	4	2	2	2	4	4			1		1	1				1		3	3	3	3	3	5	4	3	2	4	3	4	3
6		1		1		1	4	2	1	1	1	2	3	2	2	2	2	1	1	2	2	4	5	4			1						1	1		3	3	3	3	3	1	1	1	1	1	1	3	2
7	1	1	1	1		2	7	3	2	1	1	1	4	1	2	2	2	3	2	3	2	4	2	4			1			1				1		3	3	3	3	3	4	3	1	1	3	2	5	4
6	1	1	1	1		1	5	3	1	2	0	1	4	2	2	2	2	4	1	3	1	5	4	5				1		1			1	1		3	3	4	4	4	4	3	3	2	4	3	5	4
4	1	1		1		1	4	2	1	2	0	2	3	1	1	3	1	1	5	2	1	4	4	2						1	1			1		2	4	4	3	3	3	2	1	1	1	1	3	2
7		1		1		0	4	2	1	1	1	3	2	1	3	1	2	3	2	4	2	4	3	4										1		2	2	2	2	2	1	1	1	1	1	1	2	1
7				1		1	5	3	1	1	1	2	3	1	2	2	1	1	2	2	1	1	1	1			1	1	1	1				1		3	3	3	3	3	4	3	1	1	3	2	4	3
7		1		1		2	4	2	1	1	1	3	2	1	2	2	2	4	1	4	1	5	4	4			1		1	1				1		3	2	4	4	3	5	4	1	1	4	3	5	4
7	1	1	1	1		2	5	3	1	2	0	2	3	2	3	1	2	1	1	5	1	1	5	5		1			1			1				1	1	1	3	2	3	2	1	1	3	2	4	3
7		1	1	1		0	8	4	2	1	1	2	3	1	2	2	1	4	3	3	2	5	4	4	1	1		1	1	1		1	1	1		3	2	3	4	4	4	3	1	1	4	3	5	4
7	1	1	1	1		2	7	3	2	1	1	2	3	2	3	1	1	5	2	3	2	4	4	4	1		1		1	1		1	1			3	3	3	4	3	5	4	3	2	5	4	2	1
7	1	1		1		2	5	3	1	1	1	3	2	1	3	1	1	2	3	4	2	2	2	5										1		2	3	3	3	2	4	3	3	2	1	1	4	3
4	1	1	1	1		1	4	2	1	2	0	3	2	1	3	1	2	3	4	4	4	4	3	4												2	2	3	3	2	3	2	4	3	3	2	2	1
4		1	1	1		1	6	2	2	2	0	4	1	1	3	1	3	5	2	4	1	5	4	3					1							4	4	4	4	4	1	1	1	1	3	2	2	1
4	1	1	1	1		1	6	2	2	1	1	1	4	1	3	1	2	4	4	2	2	3	2	3				1						1	1	3	3	3	4	2	5	4	4	3	3	2	5	4
6	1	1	1	1		2	5	3	1	2	0	3	2	1	3	1	2	4	2	4	1	5	5	5	1				1				1	1		3	3	3	3	4	3	2	3	2	3	2	5	4
7		1		1		2	5	1	2	1	1	2	3	2	3	1	1	1	4	2	2	4	4	4			1	1	1					1	1	3	2	4	3	2	4	3	1	1	1	1	4	3
7	1	1		1		0	5	3	1	1	1	2	3	2	2	2	2	3	2	4	2	5	4	5		1	1		1					1		3	3	2	4	4	1	1	3	2	4	3	4	3
6	1	1		1		0	5	3	1	1	1	3	2	1	4	0	1	4	1	4	1	5	4	4					1				1	1		3	3	3	3	3	4	3	4	3	1	1	4	3
7	1	1	1	1		2	4	2	1	2	0	2	3	1	3	1	4	4	1	1	1	5	5	5					1							3	3	3	3	2	1	1	1	1	4	3	4	3
7	1	1				2	7	3	2	1	1	1	4	2	2	2	1	1	3	4	2	2	4	4	1		1		1	1		1		1	1	3	1	3	4	4	3	2	1	1	3	2	4	3
6		1		1		1	4	2	1	1	1	1	4	1	2	2	1	2	2	4	3	4	4	4	1	1	1	1	1	1		1	1	1	1	3	3	3	3	2	3	2	1	1	1	1	4	3
4		1		1		1	5	3	1	1	1	2	3	1	2	2	1	4	3	3	3	4	3	4			1							1		2	2	3	3	2	4	3	3	2	1	1	2	1
6		1		1		1	7	3	2	1	1	1	4	2	1	3	2	4	1	3	3	5	3	4	1	1	1	1	1	1	1	1	1	1	1	4	3	4	4	3	3	2	1	1	3	2	5	4
6		1	1	1		1	4	2	1	2	0	2	3	2	3	1	4	4	1	3	1	4	4	4	1				1							2	2	3	3	3	3	2	1	1	1	1	4	3
6	1	1	1			3	5	3	1	2	0	2	3	1	1	3	3	5	2	4	2	3	3	4	1	1	1	1	1	1	1	1	1	1	1	3	2	4	4	2	3	2	1	1	1	1	3	2
7	1	1	1	1		2	5	3	1	1	1	2	3	1	3	1	1	2	4	4	1	4	4	4	1		1		1				1	1		3	2	3	3	2	1	1	1	1	3	2	4	3
7	1	1	1	1		1	6	2	2	1	1	2	3	1	2	2	2	2	1	5	1	4	4	5	1		1		1			1	1	1		3	3	4	4	3	4	3	3	2	4	3	5	4
6		1		1		1	4	2	1	1	1	2	3	2	3	1	2	2	2	3	1	3	1	4			1							1		2	2	2	3	2	3	2	1	1	1	1	2	1
4		1		1		1	4	2	1	2	0	2	3	1	3	1	2	2	2	3	3	4	4	5			1					1			1	2	2	3	4	2	4	3	1	1	3	2	4	3
4	1	1	1	1		1	7	3	2	2	0	1	4	2	2	2	1	2	4	3	3	4	2	3									1	1	1	3	1	4	4	3	4	3	1	1	1	1	4	3
7		1	1	1		0	7	3	2	1	1	2	3	1	2	2	1	3	5	4	1	5	4	5										1		4	3	4	4	4	5	4	1	1	1	1	5	4
6	1	1		1		1	6	2	2	1	1	1	4	1	2	2	2	2	1	5	1	4	4	5	1		1				1			1		4	1	4	4	3	4	3	4	3	1	1	5	4
4		1		1		1	3	1	1	2	0	3	2	1	3	1	1	1	4	2	2	4	4	4			1		1							2	2	3	3	3	1	1	1	1	1	1	4	3
4	1	1		1		1	5	3	1	2	0	2	3	1	1	3	1	2	1	3	1	5	3	3												4	4	4	4	2	4	3	1	1	3	2	5	4
4		1		1		1	4	2	1	2	0	4	1	1	3	1	1	4	2	4	3	5	3	3			1		1		1					2	2	3	3	3	4	3	1	1	4	3	3	2
7				1		2	5	3	1	1	1	1	4	1	1	3	2	3	2	2	2	4	4	4	1	1				1	1	1	1	1		3	3	3	3	3	5	4	3	2	4	3	3	2
6		1		1		1	5	3	1	1	1	2	3	2	1	3	1	4	2	3	2	4	4	4			1							1		3	2	3	3	3	5	4	1	1	1	1	3	2
6		1		1		1	4	2	1	1	1	2	3	1	2	2	2	4	3	3	1	1	1	1			1		1					1		2	2	2	1	1	4	3	4	3	4	3	4	3
7		1	1	1		2	4	2	1	1	1	3	2	1	2	2	1	2	2	3	3	4	4	4	1									1	1	4	2	3	3	3	4	3	5	4	1	1	4	3
6	1	1		1		2	7	3	2	1	1	1	4	1	1	3	1	4	2	3	3	4	3	4										1		3	3	3	4	2	5	4	3	2	3	2	3	2
6		1	1	1		1	4	2	1	2	0	4	1	1	4	0	4	3	1	3	1	5	4	1			1						1			1	1	1	3	2	1	1	1	1	1	1	2	1
4		1	1	1		1	6	2	2	2	0	3	2	1	2	2	2	3	3	3	1	1	3	3			1									2	2	3	3	3	4	3	1	1	4	3	3	2
7	1	1	1	1		2	4	2	1	1	1	2	3	2	2	2	2	1	3	2	2	5	2	3			1							1		3	3	4	4	3	1	1	3	2	4	3	4	3
7	1	1	1	1		2	8	4	2	1	1	1	4	2	1	3	1	4	2	5	3	5	5	5					1	1	1			1		4	2	4	4	3	4	3	1	1	5	4	5	4
6	1	1		1		2	6	4	1	2	0	1	4	2	3	1	1	4	3	3	3	5	4	4					1							2	2	4	4	4	5	4	5	4	4	3	2	1
7	1			1		2	5	3	1	1	1	4	1	2	3	1	3	3	4	3	2	4	3	4	1				1						1	2	2	3	4	4	5	4	3	2	4	3	2	1
7		1	1	1		0	5	3	1	2	0	1	4	2	2	2	2	4	4	2	2	3	2	2		1		1		1				1		3	2	3	3	2	4	3	3	2	4	3	4	3
7		1	1	1		1	7	3	2	1	1	2	3	1	2	2	2	4	2	4	1	5	2	3				1	1							2	1	3	3	4	4	3	1	1	1	1	5	4
6				1		0	8	4	2	1	1	2	3	2	2	2	3	4	1	4	2	4	4	3	1		1		1					1		3	3	3	3	2	5	4	1	1	5	4	5	4
7		1	1	1		2	5	3	1	2	0	1	4	2	2	2	3	4	2	4	1	4	4	4	1				1				1	1		3	3	3	3	3	1	1	3	2	4	3	4	3
7			1			2	7	3	2	1	1	1	4	2	1	3	2	4	5	4	2	4	4	4	1	1	1	1	1	1	1	1	1	1	1	4	4	4	3	3	5	4	3	2	1	1	5	4
7				1		2	7	3	2	1	1	1	4	2	2	2	2	4	1	3	1	5	5	1				1						1		3	3	4	4	3	4	3	1	1	4	3	5	4
4	1	1		1		1	4	2	1	2	0	2	3	1	2	2	2	1	2	3	2	4	4	4					1							3	3	3	3	3	4	3	1	1	1	1	2	1
7	1	1	1	1		2	4	2	1	2	0	2	3	1	1	3	1	5	3	3	3	5	5	5			1							1		3	3	3	3	3	5	4	3	2	5	4	5	4
6		1	1			1	4	2	1	2	0	2	3	1	2	2	1	2	3	4	3	4	4	4			1		1	1				1		3	2	3	4	2	3	2	1	1	3	2	4	3
7	1	1				2	7	3	2	1	1	3	2	2	2	2	2	4	4	4	3	5	5	3			1				1				1	3	2	3	3	3	3	2	3	2	4	3	4	3
7	1	1	1	1		2	4	2	1	1	1	2	3	1	3	1	2	2	2	3	3	3	4	4												3	3	3	3	3	5	4	1	1	3	2	5	4
4	1	1	1	1		1	4	2	1	1	1	2	3	1	2	2	1	4	3	4	3	4	5	4					1							3	3	2	2	2	4	3	1	1	1	1	2	1
4		1	1	1		1	5	3	1	1	1	2	3	1	2	2	1	1	3	3	1	1	4	5			1		1					1		3	2	3	4	3	3	2	3	2	3	2	3	2
7	1			1		2	7	3	2	1	1	2	3	1	2	2	1	4	3	3	2	4	5	4			1		1	1				1		4	3	4	4	4	5	4	1	1	4	3	5	4
5		1	1	1		2	4	2	1	1	1	3	2	1	3	1	1	1	5	5	1	5	5	5			1		1					1		3	3	4	3	3	5	4	1	1	3	2	2	1
4		1		1		1	4	2	1	2	0	2	3	1	3	1	2	5	4	3	3	3	3	4			1									1	1	2	2	2	3	2	1	1	1	1	2	1
7		1		1		2	5	3	1	1	1	1	4	1	2	2	1	5	2	2	1	3	5	5	1	1	1	1	1	1	1	1	1	1		4	3	4	4	2	5	4	3	2	4	3	5	4
4		1				1	5	3	1	1	1	1	4	1	2	2	2	3	4	3	2	5	4	4			1							1		3	3	3	3	3	4	3	1	1	1	1	4	3
6		1		1		1	4	2	1	2	0	2	3	1	2	2	3	2	1	5	2	4	3	4			1		1					1		3	2	3	4	4	1	1	1	1	1	1	4	3
7		1	1	1		2	5	3	1	1	1	2	3	1	4	0	2	4	2	5	1	5	5	5	1			1	1			1		1		3	3	3	3	3	1	1	1	1	1	1	4	3
7	1	1		1		0	4	2	1	1	1	3	2	1	3	1	2	3	1	2	3	4	4	3					1		1			1		2	2	2	4	2	1	1	1	1	3	2	4	3
6	1	1	1	1		1	4	2	1	2	0	3	2	1	3	1	2	4	4	3	2	4	4	4	1								1			2	1	3	3	2	1	1	1	1	1	1	5	4
7		1	1	1		2	4	2	1	2	0	3	2	1	2	2	3	2	2	4	2	5	4	5			1									2	2	3	3	3	3	2	3	2	3	2	3	2
7	1	1		1		2	5	3	1	1	1	2	3	2	2	2	1	4	2	4	2	5	4	4	1	1		1	1	1	1		1	1		4	3	4	3	3	5	4	5	4	3	2	5	4
7		1	1	1		2	7	3	2	1	1	1	4	1	1	3	1	2	1	3	1	1	1	1	1	1	1	1	1				1	1		2	2	2	3	3	3	2	1	1	5	4	5	4
7		1		1		2	5	3	1	1	1	3	2	1	3	1	2	3	1	5	1	4	5	5			1		1	1				1		2	2	2	3	2	1	1	1	1	1	1	4	3
7	1	1	1	1		2	4	2	1	1	1	3	2	1	3	1	2	4	5	2	1	2	3	4										1		2	2	2	2	2	3	2	3	2	3	2	2	1
5		1		1		2	7	3	2	1	1	1	4	2	2	2	1	4	1	5	1	5	5	5				1	1	1				1		4	4	4	4	4	5	4	1	1	5	4	5	4
7		1		1		1	5	3	1	1	1	2	3	1	3	1	2	3	3	3	2	4	4	3										1		3	2	3	4	3	3	2	1	1	1	1	5	4
7	1	1	1	1		2	5	3	1	1	1	1	4	2	2	2	1	1	3	5	1	5	5	5	1	1	1	1	1	1	1	1	1	1		4	4	4	4	4	5	4	1	1	5	4	5	4
7	1	1	1	1		2	8	4	2	2	0	1	4	1	2	2	4	4	2	4	2	3	5	4	1		1		1	1	1		1			2	2	2	2	2	3	2	5	4	1	1	5	4
7		1	1	1		2	8	4	2	1	1	2	3	2	1	3	1	2	2	3	1	4	4	4			1	1	1					1		4	4	4	4	4	5	4	4	3	5	4	5	4
7	1	1		1		1	7	3	2	1	1	2	3	1	1	3	1	3	4	4	1	4	5	5		1	1		1		1	1	1	1		3	2	3	2	2	5	4	4	3	1	1	4	3
7	1	1	1	1		2	7	3	2	1	1	2	3	1	3	1	1	2	2	3	2	3	4	4					1					1		3	3	2	3	3	1	1	3	2	5	4	5	4
4	1	1		1		1	3	1	1	2	0	4	1	1	4	0	2	5	1	4	1	4	5	4												2	1	1	1	1	1	1	1	1	1	1	2	1
6		1		1		1	5	3	1	1	1	1	4	2	2	2	1	1	2	2	3	4	4	3	1		1					1	1	1		4	2	3	4	2	3	2	1	1	3	2	4	3
7		1		1		2	7	3	2	1	1	2	3	1	2	2	2	4	3	4	2	4	4	5			1							1		3	3	3	3	2	3	2	4	3	1	1	5	4
6		1		1		1	7	3	2	1	1	2	3	1	2	2	1	2	1	2	1	4	4	5	1		1		1	1	1	1		1		4	4	4	4	2	3	2	1	1	1	1	5	4
7		1	1	1		2	7	3	2	1	1	1	4	1	2	2	1	3	2	2	1	3	3	4	1	1	1	1	1	1	1	1	1	1	1	4	4	4	4	4	4	3	3	2	4	3	5	4
7	1	1	1	1		2	5	3	1	1	1	2	3	2	2	2	1	1	2	3	1	4	4	4								1	1	1		3	2	2	4	3	5	4	4	3	4	3	5	4
7	1	1		1		2	4	2	1	1	1	4	1	1	3	1	1	1	1	5	1	5	5	5					1					1		2	3	3	4	2	3	2	1	1	3	2	4	3
3		1	1	1		2	4	2	1	2	0	4	1	1	4	0	1	1	1	4	5	5	4	3	1		1			1			1			1	1	2	4	3	1	1	1	1	1	1	5	4
6		1		1		0	5	3	1	2	0	2	3	1	2	2	1	4	1	4	1	5	4	5	1	1	1	1	1	1	1	1	1	1	1	2	2	2	2	2	1	1	1	1	1	1	4	3
7	1	1		1		2	5	3	1	1	1	2	3	1	3	1	1	1	2	4	2	5	4	3						1	1			1		3	3	3	4	3	4	3	1	1	4	3	5	4
7	1	1	1	1		2	8	4	2	2	0	1	4	2	3	1	4	5	2	2	1	5	4	5	1		1		1				1			4	2	3	4	4	4	3	1	1	4	3	5	4
7	1	1	1	1		2	4	2	1	1	1	3	2	1	1	3	1	2	1	3	3	4	2	3									1	1		4	3	2	3	2	1	1	1	1	3	2	4	3
4		1		1		1	3	1	1	1	1	4	1	1	3	1	2	2	2	3	2	4	4	4			1									3	2	3	3	3	3	2	3	2	1	1	3	2
4	1	1	1	1		1	5	3	1	2	0	1	4	1	1	3	2	3	3	3	3	3	2	3										1		3	2	4	4	3	3	2	1	1	1	1	5	4
7	1	1	1	1		0	3	1	1	2	0	2	3	1	3	1	1	5	1	5	1	5	4	5			1		1			1				4	3	4	3	4	4	3	1	1	5	4	5	4
4	1	1		1		1	3	1	1	2	0	2	3	1	2	2	2	1	5	3	3	3	2	3				1	1					1		2	3	3	3	3	3	2	1	1	3	2	2	1
4	1	1		1		1	5	3	1	1	1	1	4	2	1	3	1	2	2	2	3	3	3	4			1	1		1	1	1	1	1	1	4	4	4	4	4	1	1	3	2	4	3	5	4
7	1	1	1	1		2	7	3	2	1	1	1	4	2	1	3	1	1	3	3	3	3	3	3	1	1	1	1	1	1	1	1	1	1	1	4	4	4	4	4	4	3	4	3	4	3	5	4
6		1		1		1	5	3	1	2	0	2	3	1	2	2	2	5	2	4	3	5	5	4			1		1							2	2	2	4	2	5	4	1	1	1	1	5	4
7		1	1	1		1	4	2	1	2	0	3	2	1	2	2	2	4	3	4	3	4	5	4				1	1				1			2	2	3	4	4	5	4	1	1	3	2	5	4
3		1	1	1		1	7	3	2	2	0	2	3	2	1	3	1	2	2	3	2	5	3	4			1		1				1	1	1	2	2	3	4	4	3	2	1	1	4	3	4	3
7		1		1		3	7	3	2	1	1	2	3	2	2	2	1	4	1	4	2	5	3	5				1	1				1	1		4	4	3	4	3	4	3	1	1	3	2	4	3
7	1	1	1	1		1	4	2	1	1	1	2	3	1	2	2	1	3	3	2	3	5	5	4		1	1	1	1		1		1	1		3	3	4	4	3	5	4	3	2	3	2	5	4
4	1		1	1		1	5	3	1	2	0	2	3	2	2	2	2	1	2	2	4	4	4	3					1							3	3	4	4	2	5	4	4	3	3	2	4	3
7		1		1		2	5	3	1	1	1	1	4	1	1	3	1	1	2	3	1	4	4	4	1		1		1	1			1	1		4	4	4	4	4	5	4	1	1	4	3	5	4
6	1	1		1		1	5	3	1	1	1	2	3	2	3	1	4	5	3	5	1	5	5	5				1	1					1		2	2	2	4	4	4	3	1	1	3	2	5	4
6	1	1		1		1	5	3	1	1	1	2	3	2	2	2	2	3	2	3	2	4	4	4			1							1		2	2	3	3	3	1	1	1	1	3	2	4	3
6		1	1	1		1	7	3	2	1	1	2	3	1	2	2	1	3	3	3	2	4	5	4	1	1	1	1	1	1	1	1	1	1	1	4	3	3	4	2	1	1	1	1	1	1	5	4
4	1	1	1	1		1	4	2	1	2	0	1	4	2	2	2	2	1	3	2	1	3	3	3			1		1					1		2	2	2	2	2	3	2	1	1	1	1	4	3
6	1	1	1	1		1	4	2	1	2	0	4	1	1	3	1	4	4	2	5	1	5	4	5						1						2	1	2	3	3	1	1	1	1	1	1	5	4
4	1	1	1	1		1	5	3	1	1	1	3	2	1	3	1	3	2	4	2	2	4	4	4					1					1		2	1	1	3	3	1	1	1	1	1	1	3	2
4	1	1	1	1		1	5	3	1	2	0	1	4	1	2	2	1	2	3	4	1	5	5	5		1	1			1	1		1		1	2	3	3	4	3	4	3	4	3	1	1	4	3
6	1	1		1		1	8	4	2	1	1	2	3	2	2	2	1	4	2	4	2	4	5	5				1		1				1		4	3	3	3	2	3	2	1	1	1	1	4	3
7		1		1		2	7	3	2	2	0	3	2	2	3	1	2	3	2	4	2	4	5	4												2	1	3	4	4	1	1	1	1	1	1	2	1
4		1	1	1		1	4	2	1	1	1	2	3	1	2	2	1	1	4	4	3	5	4	5										1		3	2	3	4	3	3	2	5	4	5	4	2	1
7		1				0	6	4	1	1	1	2	3	2	1	3	1	5	2	4	2	1	4	5	1		1	1			1		1	1	1	4	4	4	4	4	5	4	4	3	3	2	5	4
7		1		1		0	7	3	2	1	1	2	3	2	2	2	1	2	3	2	3	4	3	4	1				1				1	1		3	2	3	4	4	1	1	1	1	1	1	5	4
7	1			1		2	7	3	2	1	1	2	3	2	3	1	2	2	3	2	2	4	5	4					1					1		2	1	2	3	3	3	2	3	2	3	2	4	3
7		1		1		2	4	2	1	1	1	2	3	1	2	2	2	4	2	4	3	3	4	4		1		1			1			1		2	2	2	2	2	4	3	1	1	1	1	2	1
4		1		1		1	4	2	1	2	0	3	2	1	2	2	1	4	3	3	3	4	3	4					1					1		3	3	3	3	3	3	2	1	1	1	1	3	2
4	1	1		1		1	5	3	1	2	0	3	2	1	3	1	2	1	4	3	2	5	5	5		1			1	1					1	2	2	2	3	2	3	2	1	1	3	2	5	4
7	1	1	1	1		2	5	3	1	2	0	2	3	1	2	2	4	4	2	2	1	5	2	4				1								2	1	3	3	2	4	3	1	1	1	1	2	1
6		1		1		1	4	2	1	2	0	1	4	1	1	3	1	5	1	4	1	5	5	5										1		4	2	4	4	4	3	2	3	2	1	1	4	3
6		1		1		2	4	2	1	1	1	3	2	1	3	1	1	1	3	5	3	4	4	4							1					3	2	3	3	3	3	2	1	1	1	1	4	3
7	1	1	1	1		2	5	3	1	1	1	2	3	1	2	2	1	4	2	4	1	5	4	5					1					1		3	3	4	3	2	5	4	1	1	1	1	3	2
7	1	1		1		2	4	2	1	1	1	2	3	1	3	1	1	4	3	4	2	4	2	2		1		1		1	1			1		3	3	3	3	3	4	3	1	1	5	4	4	3
4	1		1	1		0	5	3	1	2	0	2	3	1	2	2	4	4	1	4	2	5	5	5					1				1	1	1	2	1	3	3	3	1	1	3	2	3	2	3	2
4		1		1		1	4	2	1	2	0	3	2	1	2	2	3	1	2	3	2	4	3	4												3	3	3	3	3	1	1	1	1	1	1	2	1
4	1	1	1	1		1	4	2	1	2	0	2	3	1	2	2	5	1	5	3	1	4	3	5										1		4	3	4	4	4	3	2	3	2	3	2	3	2
4		1	1	1		1	5	3	1	1	1	2	3	1	2	2	1	1	1	4	1	5	5	5		1								1	1	1	4	4	4	1	4	3	1	1	1	1	4	3
7	1	1	1	1		1	5	3	1	1	1	2	3	1	3	1	4	4	3	2	3	4	3	3					1					1	1	3	3	4	4	4	5	4	4	3	3	2	4	3
7		1		1		3	7	3	2	1	1	2	3	2	2	2	1	3	2	2	3	4	4	3				1	1				1	1		3	3	3	4	3	4	3	3	2	3	2	4	3
6		1		1		1	5	3	1	1	1	1	4	2	3	1	2	2	3	2	1	4	3	4										1		3	2	3	3	3	3	2	4	3	3	2	4	3
6		1		1		1	4	2	1	1	1	2	3	1	2	2	1	1	1	3	2	3	2	3			1									3	3	3	4	4	1	1	1	1	1	1	5	4
4	1	1	1	1		1	6	4	1	2	0	1	4	1	2	2	2	2	3	2	2	4	2	3									1	1		4	4	4	4	4	5	4	1	1	5	4	5	4
6		1	1	1		0	4	2	1	1	1	2	3	1	2	2	3	1	3	2	1	2	2	4	1		1					1	1	1		2	2	3	3	1	4	3	1	1	1	1	2	1
4		1		1		1	4	2	1	2	0	3	2	1	3	1	1	2	4	3	3	4	3	3			1		1	1						3	2	4	4	3	1	1	1	1	1	1	5	4
4	1	1	1	1		1	5	3	1	2	0	1	4	2	2	2	2	5	1	5	1	5	4	5									1		1	2	2	2	2	2	3	2	1	1	1	1	2	1
7		1		1		2	5	3	1	2	0	2	3	1	2	2	1	5	1	3	1	5	4	5	1								1			4	3	3	4	3	1	1	3	2	4	3	5	4
4	1					1	5	3	1	1	1	2	3	1	2	2	3	2	3	3	3	2	2	2					1					1		2	2	2	1	3	4	3	4	3	4	3	3	2
7	1	1	1	1		2	4	2	1	2	0	2	3	1	3	1	4	4	1	2	1	5	5	5			1						1	1		3	3	3	3	3	1	1	1	1	1	1	4	3
7	1	1	1	1		2	7	3	2	1	1	3	2	1	3	1	4	4	1	5	1	5	5	5			1						1	1		2	1	3	3	3	1	1	1	1	1	1	4	3
6	1	1	1	1		1	4	2	1	2	0	4	1	1	3	1	4	4	1	5	1	5	4	5			1						1			1	1	1	1	1	1	1	1	1	1	1	5	4
7		1	1	1		1	5	3	1	1	1	2	3	1	2	2	1	5	4	5	1	5	5	5			1				1			1		4	3	4	4	3	1	1	1	1	1	1	5	4
7	1			1		0	7	3	2	1	1	2	3	2	2	2	2	4	1	4	2	3	4	4										1		3	2	2	2	2	1	1	1	1	1	1	4	3
4		1		1		1	7	3	2	2	0	2	3	1	2	2	2	3	5	5	1	5	5	5												1	1	2	2	3	1	1	1	1	1	1	3	2
4				1		1	8	4	2	2	0	1	4	2	1	3	1	1	1	2	2	3	3	4	1		1		1	1	1	1	1	1	1	4	4	4	4	4	1	1	1	1	4	3	5	4
6		1		1		1	5	3	1	2	0	1	4	1	2	2	1	2	3	2	2	4	4	4	1	1	1	1	1						1	3	2	3	2	2	5	4	1	1	3	2	5	4
7	1	1	1	1		2	7	3	2	1	1	2	3	2	3	1	2	1	3	2	3	4	3	3			1				1		1	1		3	2	3	4	3	5	4	1	1	4	3	5	4
4	1	1	1	1		1	7	3	2	1	1	1	4	2	1	3	2	2	2	5	1	4	3	4								1	1			3	3	2	3	3	5	4	1	1	1	1	5	4
4	1	1	1			1	5	3	1	2	0	2	3	1	2	2	3	3	3	3	3	3	3	3	1		1					1	1	1		2	2	3	3	3	4	3	4	3	4	3	4	3
6	1	1	1	1		2	4	2	1	1	1	2	3	1	3	1	2	2	3	3	3	3	4	4												3	3	3	3	3	5	4	1	1	1	1	5	4
7	1	1		1		2	5	3	1	1	1	4	1	1	2	2	3	4	4	2	2	3	3	4										1		3	3	3	2	2	5	4	4	3	1	1	2	1
4		1		1		1	5	3	1	2	0	1	4	2	2	2	3	4	1	4	1	5	5	5			1		1					1		3	3	3	3	3	4	3	3	2	1	1	5	4
4	1	1	1	1		1	4	2	1	2	0	4	1	1	3	1	3	2	2	3	3	4	3	5	1		1		1						1	2	2	2	2	1	1	1	1	1	1	1	2	1
4		1	1	1		1	5	3	1	1	1	1	4	1	2	2	1	4	1	5	1	4	4	5	1	1				1		1		1		3	3	4	4	3	5	4	1	1	4	3	5	4
7	1	1	1	1		2	8	4	2	1	1	2	3	1	2	2	3	4	2	3	2	4	4	4			1				1		1	1	1	3	3	4	4	3	5	4	4	3	3	2	5	4
4		1		1		1	7	3	2	2	0	2	3	1	3	1	1	1	1	1	1	1	1	1			1									2	1	2	2	2	1	1	1	1	1	1	3	2
4		1		1		1	5	3	1	2	0	2	3	2	2	2	2	4	1	3	3	5	4	5	1		1		1				1	1		3	3	4	4	4	4	3	1	1	3	2	5	4
7		1	1	1		2	6	4	1	1	1	1	4	2	1	3	1	4	2	2	2	1	3	4	1		1		1	1		1	1	1		3	3	3	3	3	5	4	1	1	5	4	5	4
6		1		1		1	4	2	1	1	1	2	3	1	2	2	2	2	4	5	2	4	3	4			1		1		1		1	1	1	3	3	4	4	4	5	4	1	1	5	4	2	1
7	1	1	1	1		2	7	3	2	1	1	4	1	1	3	1	3	5	1	4	2	1	5	3			1			1	1	1		1	1	2	2	3	3	2	5	4	5	4	5	4	2	1
6	1					1	5	3	1	1	1	2	3	1	2	2	1	3	4	3	3	4	3	3	1		1	1	1			1	1	1	1	2	3	4	4	3	5	4	1	1	1	1	5	4
7	1	1		1		2	5	3	1	2	0	2	3	1	3	1	4	4	1	4	2	4	4	4												2	2	2	3	2	3	2	3	2	3	2	3	2
4		1		1		1	6	2	2	2	0	2	3	1	2	2	1	1	1	1	1	1	1	1			1									2	2	2	2	2	1	1	1	1	1	1	3	2
4		1	1	1		1	5	3	1	1	1	2	3	1	2	2	1	1	4	4	1	4	3	5			1			1	1			1		3	2	4	4	2	5	4	1	1	5	4	5	4
7		1		1		2	4	2	1	1	1	2	3	1	3	1	1	1	1	5	1	2	3	5										1		3	2	2	3	3	1	1	1	1	1	1	4	3
7		1		1		1	7	3	2	1	1	3	2	2	2	2	1	5	2	5	1	5	5	5	1	1	1	1			1		1	1		4	4	4	4	4	4	3	1	1	4	3	4	3
4		1		1		1	4	2	1	2	0	2	3	2	3	1	3	5	2	4	2	4	4	4												2	2	3	3	2	5	4	3	2	3	2	5	4
4		1		1		1	5	3	1	2	0	2	3	2	2	2	3	4	2	4	2	4	4	5												3	3	3	3	2	5	4	3	2	3	2	5	4
6	1	1		1		1	4	2	1	2	0	3	2	1	3	1	1	1	1	4	1	4	3	4				1	1				1	1		2	2	3	4	2	3	2	1	1	3	2	3	2
4		1		1		1	5	3	1	1	1	2	3	2	3	1	1	2	2	4	1	5	4	4	1		1		1	1	1			1		3	2	4	4	3	4	3	1	1	3	2	5	4
7				1		2	4	2	1	1	1	2	3	1	2	2	2	2	2	3	1	4	3	4	1	1							1			2	2	3	3	2	4	3	1	1	1	1	3	2
4		1	1	1		1	6	4	1	1	1	1	4	2	1	3	1	4	3	4	3	5	4	4										1		3	2	4	4	3	4	3	3	2	3	2	5	4
4	1	1				1	7	3	2	2	0	2	3	1	2	2	3	2	2	2	3	5	3	2		1			1		1					2	2	2	2	2	4	3	1	1	3	2	3	2
7		1		1		2	7	3	2	1	1	2	3	2	3	1	2	4	2	5	1	5	5	5	1		1		1	1			1	1		3	2	2	4	3	5	4	1	1	5	4	5	4
6	1	1	1	1		2	7	3	2	1	1	2	3	2	2	2	2	2	3	2	3	3	1	4			1					1				2	3	3	3	2	3	2	1	1	4	3	4	3
7	1	1		1		2	4	2	1	1	1	3	2	1	4	0	1	2	3	3	3	3	3	3						1						2	2	2	3	3	1	1	1	1	1	1	4	3
4		1				1	4	2	1	2	0	2	3	2	3	1	3	3	3	3	3	3	3	3					1							2	2	2	2	2	3	2	3	2	3	2	3	2
6	1	1	1	1		1	7	3	2	1	1	2	3	2	3	1	1	1	1	4	2	5	5	4	1		1		1	1					1	4	4	3	4	3	4	3	1	1	1	1	4	3
4		1	1			1	4	2	1	1	1	3	2	2	3	1	2	2	1	3	3	4	3	3					1					1		2	2	2	3	3	5	4	1	1	1	1	5	4
6		1	1	1		1	8	4	2	1	1	1	4	1	2	2	1	3	3	3	2	3	4	4		1			1					1	1	4	3	3	2	3	5	4	5	4	4	3	5	4
4		1		1		1	6	2	2	2	0	2	3	1	2	2	1	1	1	1	1	1	1	1			1									1	1	1	1	1	1	1	1	1	1	1	3	2
7	1	1	1			2	7	3	2	1	1	2	3	1	3	1	2	4	4	4	1	4	5	4			1		1	1	1		1	1		3	2	3	4	3	3	2	3	2	1	1	3	2
4	1	1		1		1	5	3	1	2	0	1	4	2	2	2	2	2	2	4	2	4	4	4	1		1	1	1	1		1			1	3	3	3	4	3	3	2	1	1	3	2	5	4
4		1		1		1	4	2	1	2	0	4	1	1	3	1	1	1	3	4	3	5	3	5			1									2	2	3	3	2	1	1	1	1	1	1	3	2
4	1		1	1		1	5	3	1	1	1	1	4	1	2	2	3	3	3	3	3	3	3	3										1		3	3	3	3	3	5	4	4	3	5	4	3	2
4				1		1	4	2	1	2	0	2	3	1	3	1	4	4	4	4	4	4	4	4			1	1								3	3	3	3	3	3	2	3	2	1	1	2	1
7		1	1	1		2	4	2	1	1	1	2	3	1	3	1	2	5	4	3	2	4	4	5												3	2	2	3	2	1	1	1	1	1	1	2	1
7	1	1	1	1		2	5	3	1	2	0	3	2	1	3	1	3	4	1	5	1	5	5	5										1		2	1	2	3	2	1	1	1	1	5	4	5	4
7	1	1	1	1		1	7	3	2	1	1	2	3	1	2	2	4	5	1	5	1	5	5	5												4	3	4	4	3	5	4	1	1	5	4	5	4
7		1	1	1		2	4	2	1	1	1	3	2	1	3	1	2	1	1	5	2	4	5	5			1							1		2	1	3	4	2	1	1	1	1	1	1	4	3
7	1			1		2	7	3	2	1	1	3	2	1	3	1	2	3	4	2	2	4	5	4					1					1		3	1	2	3	2	1	1	3	2	1	1	4	3
6		1	1	1		1	4	2	1	2	0	3	2	1	2	2	3	4	1	4	2	3	4	3					1							2	1	2	2	2	1	1	1	1	1	1	3	2
7	1	1	1			0	7	3	2	2	0	2	3	2	2	2	1	3	2	2	2	4	4	4			1		1	1				1		2	1	3	3	4	1	1	1	1	3	2	5	4
6	1	1	1	1		1	6	4	1	1	1	1	4	1	1	3	1	5	1	5	1	5	3	5	1	1	1	1	1	1	1	1	1	1	1	4	4	4	4	4	5	4	5	4	5	4	2	1
6		1		1		1	5	3	1	1	1	1	4	2	1	3	1	4	2	5	2	5	5	5				1	1	1				1		4	3	4	3	4	1	1	1	1	1	1	5	4
4	1	1		1		1	5	3	1	2	0	3	2	1	2	2	3	2	2	3	2	4	3	5					1							3	1	3	4	3	5	4	3	2	1	1	3	2
6	1	1		1		1	5	3	1	1	1	2	3	2	2	2	1	4	2	3	1	4	5	4					1					1		3	2	2	2	2	4	3	1	1	1	1	4	3
6		1	1	1		1	4	2	1	1	1	2	3	1	2	2	1	1	2	3	1	4	4	4			1		1				1	1		3	3	4	4	3	3	2	1	1	1	1	4	3
6	1	1	1	1		1	3	1	1	1	1	3	2	1	4	0	3	2	4	2	3	4	3	3			1							1		2	2	2	3	3	3	2	1	1	1	1	3	2
4		1		1		1	5	3	1	1	1	2	3	1	4	0	2	3	2	4	1	5	5	5	1					1				1	1	2	3	3	4	2	5	4	1	1	3	2	4	3
6		1		1		1	7	3	2	1	1	2	3	2	1	3	1	2	2	2	2	4	5	4					1	1				1	1	4	2	4	4	2	1	1	1	1	1	1	5	4
4		1		1		1	4	2	1	1	1	2	3	1	4	0	5	5	1	4	1	5	5	5					1							1	1	1	4	4	3	2	1	1	5	4	5	4
6		1		1		1	5	3	1	2	0	2	3	1	1	3	2	1	1	4	1	4	3	4												4	3	4	4	4	1	1	1	1	1	1	4	3
6		1		1		1	5	3	1	2	0	2	3	1	1	3	2	4	2	4	1	4	4	5			1		1				1	1		4	3	4	3	3	1	1	1	1	4	3	5	4
4		1		1		1	5	3	1	2	0	4	1	1	2	2	1	5	5	4	1	4	4	4												2	1	2	3	1	4	3	3	2	1	1	2	1
4		1	1	1		1	7	3	2	1	1	1	4	2	1	3	1	1	1	4	1	4	4	5	1	1	1	1	1	1		1	1	1	1	4	4	4	4	3	5	4	3	2	4	3	5	4
7		1		1		1	4	2	1	1	1	1	4	2	3	1	1	1	5	5	2	5	5	5										1		3	3	3	4	3	1	1	1	1	1	1	4	3
7	1	1	1	1		1	6	2	2	2	0	3	2	1	3	1	2	3	2	2	3	3	4	3			1									2	2	3	3	2	3	2	1	1	1	1	3	2
4	1	1	1	1		1	6	2	2	1	1	2	3	1	3	1	3	1	2	3	3	5	4	4			1							1	1	3	3	3	3	3	5	4	3	2	3	2	3	2
6	1	1	1	1		1	4	2	1	2	0	2	3	1	2	2	3	1	3	3	3	3	3	3												2	2	3	3	3	3	2	3	2	1	1	3	2
7	1			1		3	7	3	2	2	0	2	3	2	3	1	1	1	1	4	1	5	4	5					1					1		4	4	4	4	3	5	4	3	2	1	1	5	4
7	1	1		1		0	4	2	1	1	1	2	3	1	3	1	2	3	1	4	1	5	4	4	1		1						1	1		2	2	2	3	3	3	2	1	1	1	1	4	3
7	1	1		1		2	7	3	2	1	1	1	4	1	1	3	1	1	4	2	2	4	4	4	1	1	1		1	1	1	1	1	1	1	4	4	4	4	4	3	2	3	2	4	3	5	4
7	1	1		1		0	5	3	1	2	0	2	3	1	2	2	1	4	4	4	1	5	4	5		1	1	1	1	1	1		1		1	2	2	2	4	4	1	1	1	1	5	4	4	3
7	1	1	1	1		1	7	3	2	1	1	3	2	1	3	1	2	4	3	2	3	3	3	3												3	2	3	3	3	1	1	1	1	1	1	4	3
7	1	1	1	1		0	4	2	1	1	1	3	2	1	3	1	2	3	2	4	3	3	3	4									1			2	1	2	2	2	3	2	1	1	3	2	4	3
7		1	1	1		0	5	3	1	1	1	2	3	1	2	2	2	2	4	3	3	4	4	4			1		1					1		3	2	3	3	2	3	2	1	1	1	1	4	3
7	1		1	1		0	4	2	1	1	1	3	2	1	3	1	1	3	2	3	2	4	3	4												2	2	3	3	2	3	2	1	1	1	1	3	2
6	1	1	1	1		1	4	2	1	2	0	2	3	1	2	2	3	3	3	3	3	3	3	3												2	2	2	2	2	3	2	3	2	3	2	3	2
4	1	1	1	1		1	5	3	1	1	1	2	3	1	3	1	4	4	3	4	2	4	4	4					1	1						2	3	3	4	2	3	2	1	1	1	1	5	4
7		1	1	1		1	5	3	1	1	1	2	3	1	3	1	1	1	3	2	3	4	3	5			1							1	1	2	3	3	3	3	3	2	1	1	1	1	4	3
4	1			1		1	7	3	2	2	0	2	3	1	1	3	2	1	5	2	3	3	3	3					1					1		2	2	4	2	3	5	4	5	4	1	1	4	3
4		1	1	1		1	7	3	2	2	0	3	2	2	2	2	3	4	3	4	1	5	4	4					1						1	2	3	3	3	3	1	1	1	1	1	1	2	1
4	1	1	1	1		1	5	3	1	2	0	1	4	2	2	2	1	1	2	2	2	3	3	4			1		1				1	1		2	2	4	4	3	4	3	1	1	3	2	4	3
4		1	1			1	5	3	1	1	1	1	4	2	2	2	1	2	3	5	1	5	5	5	1		1		1	1			1	1	1	3	3	3	4	2	1	1	3	2	1	1	3	2
4		1	1	1		1	6	2	2	2	0	2	3	1	2	2	2	3	2	2	2	2	2	2						1						2	1	1	1	2	5	4	1	1	1	1	3	2
4		1		1		1	4	2	1	2	0	2	3	1	2	2	4	1	2	4	1	3	4	5			1		1							2	3	4	2	1	5	4	1	1	3	2	5	4
6	1	1		1		1	6	2	2	2	0	3	2	1	2	2	2	4	2	2	3	1	4	4					1				1	1		3	2	2	3	3	1	1	1	1	1	1	4	3
6	1	1	1	1		1	4	2	1	2	0	3	2	2	2	2	2	1	3	3	3	4	4	4												2	2	3	4	2	3	2	1	1	1	1	3	2
4		1	1	1		1	4	2	1	2	0	3	2	2	2	2	1	5	2	4	1	5	4	4			1			1						3	3	4	4	2	5	4	1	1	1	1	4	3
4		1		1		1	4	2	1	2	0	3	2	1	3	1	2	1	5	3	2	5	4	5	1					1	1					2	3	3	3	2	3	2	4	3	3	2	2	1
4		1		1		1	4	2	1	1	1	4	1	1	3	1	2	2	2	4	2	4	4	4			1			1	1					2	2	2	2	2	1	1	5	4	1	1	2	1
6		1	1	1		1	7	3	2	1	1	2	3	2	2	2	1	2	2	2	3	5	5	5	1		1	1	1					1		3	2	4	4	3	3	2	5	4	1	1	4	3
6		1		1		1	8	4	2	2	0	2	3	2	1	3	1	4	2	4	2	5	4	4	1	1	1	1	1	1	1	1		1	1	4	2	3	2	4	3	2	1	1	4	3	5	4
4	1	1	1	1		1	5	3	1	2	0	2	3	1	2	2	4	4	3	4	2	5	4	5		1	1		1						1	2	3	3	3	3	5	4	1	1	1	1	5	4
6		1	1	1		1	3	1	1	2	0	4	1	1	3	1	2	4	3	4	2	3	3	4					1	1						1	2	1	3	2	1	1	1	1	1	1	3	2
6		1	1	1		1	5	3	1	2	0	2	3	2	2	2	2	3	2	3	1	5	4	3			1				1			1		2	2	2	2	2	3	2	1	1	1	1	4	3
4	1	1	1	1		1	5	3	1	2	0	1	4	1	2	2	2	3	3	3	2	4	3	4							1			1	1	4	3	4	3	3	5	4	1	1	3	2	5	4
4	1	1	1	1		1	4	2	1	2	0	4	1	1	3	1	1	1	4	3	3	4	3	3					1							2	2	3	3	3	4	3	1	1	1	1	2	1
4	1	1		1		1	5	3	1	2	0	3	2	1	2	2	2	1	2	4	1	4	3	5			1	1	1				1	1		2	3	3	4	3	4	3	3	2	3	2	3	2
6		1	1	1		1	5	3	1	2	0	3	2	1	2	2	4	4	4	4	3	4	4	4										1		2	2	2	2	2	3	2	1	1	1	1	2	1
4		1	1	1		1	4	2	1	2	0	2	3	1	1	3	2	2	4	3	3	4	3	3			1									2	3	3	3	2	3	2	1	1	1	1	3	2
6	1			1		1	8	4	2	1	1	1	4	2	1	3	1	4	2	4	1	3	4	5				1						1		4	1	4	2	4	3	2	1	1	3	2	5	4
4	1	1	1	1		1	4	2	1	2	0	4	1	1	2	2	1	3	3	3	2	3	3	2												3	3	3	3	3	5	4	1	1	1	1	5	4
4		1	1	1		1	4	2	1	1	1	2	3	1	3	1	5	5	1	3	2	3	5	5			1	1	1		1		1	1		2	2	3	3	1	3	2	1	1	1	1	3	2
4	1	1		1		1	6	2	2	1	1	2	3	2	2	2	1	1	4	2	4	5	3	4										1	1	3	3	3	3	2	3	2	3	2	1	1	4	3
4	1	1	1	1		1	7	3	2	2	0	1	4	2	2	2	2	2	3	3	2	4	3	4						1	1			1	1	4	3	4	4	3	5	4	1	1	3	2	5	4
6	1	1		1		1	4	2	1	1	1	4	1	1	3	1	2	2	1	3	2	3	4	4												2	2	2	2	2	1	1	1	1	1	1	2	1
6		1	1	1		1	5	3	1	2	0	1	4	2	2	2	1	4	3	4	3	4	4	4					1	1				1		4	3	4	4	4	4	3	1	1	3	2	4	3
4	1	1	1	1		1	4	2	1	2	0	2	3	1	2	2	3	3	3	3	3	3	3	3												2	2	2	2	2	5	4	1	1	1	1	3	2
7	1	1	1	1		2	6	4	1	1	1	1	4	2	1	3	1	5	1	4	2	5	4	5	1	1	1		1	1	1	1	1	1	1	3	3	4	4	3	4	3	1	1	4	3	5	4
7		1	1	1		2	4	2	1	1	1	1	4	1	2	2	2	2	1	4	1	5	2	4		1								1		4	3	4	3	2	4	3	4	3	3	2	3	2
7	1		1	1		0	7	3	2	1	1	1	4	2	1	3	3	5	2	5	1	4	4	5		1								1		4	3	4	4	4	5	4	1	1	5	4	5	4
6	1	1	1	1		1	4	2	1	2	0	2	3	1	2	2	1	2	2	2	2	4	4	4						1	1					2	4	4	3	2	5	4	1	1	1	1	5	4
7		1	1	1		2	8	4	2	1	1	2	3	2	3	1	1	5	1	5	1	5	5	5										1		2	2	4	4	3	5	4	4	3	1	1	5	4
4		1	1	1		1	4	2	1	2	0	3	2	1	3	1	1	1	2	3	2	4	4	4			1						1			2	3	3	3	2	4	3	1	1	1	1	3	2
4	1	1	1	1		1	4	2	1	2	0	2	3	1	2	2	2	2	5	2	3	3	3	3			1									2	2	3	4	4	3	2	1	1	3	2	4	3
7	1	1	1	1		2	5	3	1	1	1	2	3	1	3	1	2	4	2	4	3	3	4	4		1	1						1	1		3	3	3	3	3	5	4	4	3	4	3	5	4
7		1		1		2	4	2	1	1	1	2	3	1	2	2	2	5	1	2	2	5	2	4	1				1		1		1	1		3	3	3	3	3	5	4	5	4	1	1	4	3
6	1	1	1	1		1	4	2	1	1	1	2	3	2	2	2	2	3	2	4	2	4	4	4												3	3	3	3	3	3	2	1	1	1	1	3	2
7		1	1	1		2	5	3	1	1	1	2	3	1	3	1	5	5	1	4	2	4	5	5			1						1	1	1	3	3	3	3	3	5	4	3	2	3	2	3	2
6	1	1	1	1		1	4	2	1	2	0	3	2	2	3	1	1	2	2	4	2	5	4	4			1						1			2	1	3	3	3	4	3	3	2	1	1	3	2
6		1		1		1	5	3	1	1	1	2	3	1	3	1	2	1	5	3	2	4	3	5		1	1		1		1				1	2	2	3	4	3	3	2	3	2	1	1	3	2
4	1	1		1		1	7	3	2	1	1	1	4	2	2	2	1	1	3	3	2	4	4	4	1		1		1				1	1		4	4	4	3	3	1	1	1	1	4	3	4	3
6	1	1		1		1	5	3	1	1	1	2	3	1	2	2	2	3	3	3	2	4	3	4										1		4	2	3	3	2	3	2	1	1	3	2	5	4
4		1		1		1	5	3	1	2	0	1	4	1	1	3	1	1	1	3	1	4	3	5	1			1	1					1		4	3	4	3	3	3	2	1	1	3	2	5	4
6		1		1		1	3	1	1	1	1	3	2	1	4	0	2	4	2	3	3	4	5	4					1					1		1	1	1	1	1	1	1	1	1	3	2	1	0
6	1	1				2	4	2	1	1	1	4	1	1	3	1	2	4	1	5	2	5	5	5	1		1		1	1				1	1	1	1	2	3	2	1	1	1	1	3	2	2	1
7		1	1	1		0	7	3	2	2	0	2	3	2	2	2	1	1	3	3	2	4	4	4	1		1		1	1	1		1	1	1	3	2	3	4	3	1	1	1	1	1	1	5	4
7	1	1	1	1		2	4	2	1	1	1	3	2	1	3	1	3	3	3	3	3	3	3	3		1										2	2	2	2	2	3	2	1	1	3	2	3	2
4	1	1	1	1		1	4	2	1	2	0	4	1	1	3	1	3	2	2	3	2	4	4	4												2	2	2	3	2	3	2	1	1	1	1	2	1
7		1				2	8	4	2	1	1	1	4	1	1	3	1	4	3	4	1	5	4	5	1	1			1		1	1		1		4	4	4	4	3	4	3	1	1	1	1	5	4
4		1		1		1	4	2	1	2	0	2	3	1	2	2	2	4	2	3	2	4	4	4					1					1		3	1	4	4	2	3	2	1	1	1	1	4	3
6	1	1	1	1		1	4	2	1	1	1	2	3	2	1	3	2	4	3	3	2	5	4	4			1		1				1			3	3	3	4	4	1	1	1	1	1	1	4	3
7		1	1	1		3	7	3	2	1	1	3	2	2	2	2	3	2	2	5	2	5	2	4	1				1					1		4	3	4	4	4	5	4	3	2	4	3	5	4
4	1	1		1		1	3	1	1	2	0	4	1	1	3	1	3	4	3	4	1	5	2	5					1							2	1	1	2	1	1	1	1	1	1	1	2	1
4	1	1		1		1	4	2	1	2	0	2	3	1	2	2	2	2	1	4	1	4	4	4										1		3	2	3	3	3	4	3	1	1	3	2	3	2
4	1	1	1	1		1	4	2	1	2	0	4	1	1	3	1	1	1	5	4	2	5	2	4						1				1		3	3	4	4	2	1	1	1	1	1	1	4	3
4		1		1		1	5	3	1	2	0	2	3	2	2	2	4	4	2	5	1	5	2	4	1		1				1		1	1		4	2	4	4	4	4	3	4	3	1	1	5	4
6		1	1	1		1	3	1	1	2	0	4	1	1	3	1	2	1	4	2	3	4	4	4										1		1	2	2	2	2	1	1	1	1	1	1	2	1
6		1				1	5	3	1	1	1	2	3	1	2	2	2	4	3	4	3	5	4	4					1							3	3	3	3	3	5	4	3	2	3	2	5	4
4		1	1	1		1	6	2	2	2	0	4	1	1	3	1	2	4	1	2	1	3	2	4			1		1							2	2	2	2	2	1	1	1	1	1	1	3	2
4	1	1		1		1	6	2	2	2	0	4	1	1	3	1	3	3	3	3	3	3	3	3					1							2	2	2	2	4	5	4	1	1	3	2	3	2
6		1		1		1	4	2	1	1	1	3	2	1	2	2	2	5	3	4	2	4	5	3	1				1		1		1	1		2	2	3	3	3	1	1	1	1	3	2	3	2
7		1	1	1		2	4	2	1	2	0	2	3	1	3	1	4	5	2	3	2	5	1	5												1	1	2	3	2	5	4	1	1	1	1	2	1
4	1		1	1		1	5	3	1	2	0	2	3	1	3	1	1	1	5	3	3	5	3	4			1				1		1			2	2	2	4	3	1	1	1	1	1	1	3	2
7	1	1	1	1		2	4	2	1	1	1	2	3	1	2	2	3	4	3	4	2	4	5	5										1		3	3	2	4	2	3	2	1	1	3	2	3	2
7		1		1		2	5	3	1	1	1	2	3	2	1	3	1	4	2	4	2	4	4	5	1	1	1		1	1	1		1	1	1	4	4	4	4	3	5	4	1	1	4	3	5	4
7		1	1	1		2	7	3	2	1	1	1	4	1	3	1	1	2	1	5	1	5	5	5			1	1		1				1		2	1	1	2	4	5	4	3	2	5	4	4	3
7		1	1	1		2	5	3	1	1	1	3	2	1	3	1	3	4	2	3	2	4	3	5		1	1		1							2	1	2	2	3	4	3	3	2	1	1	3	2
7		1		1		2	4	2	1	1	1	3	2	1	3	1	1	2	2	4	2	5	4	5							1			1		2	2	2	3	2	1	1	1	1	1	1	4	3
7		1	1	1		1	7	3	2	1	1	1	4	2	2	2	2	3	3	3	3	1	3	1	1			1		1				1	1	4	2	4	3	2	5	4	4	3	3	2	5	4
7		1	1	1		1	7	3	2	1	1	1	4	1	2	2	2	3	3	3	2	1	3	1	1				1	1				1	1	4	3	3	3	3	5	4	4	3	3	2	5	4
7	1	1	1	1		0	8	4	2	1	1	2	3	2	2	2	2	4	1	4	1	1	1	1				1	1				1	1	1	3	2	3	3	3	5	4	1	1	4	3	4	3
6		1		1		1	5	3	1	2	0	1	4	2	2	2	1	4	2	2	3	3	5	3					1					1		3	3	3	3	3	4	3	3	2	1	1	5	4
6		1		1		1	4	2	1	1	1	3	2	1	4	0	1	4	2	2	1	1	1	1												1	1	1	2	2	1	1	1	1	1	1	3	2
4		1	1	1		1	5	3	1	2	0	3	2	2	2	2	3	3	3	3	3	3	3	3										1		3	3	3	3	3	5	4	3	2	3	2	5	4
6		1	1	1		1	4	2	1	2	0	3	2	1	3	1	2	5	2	3	1	5	5	4										1		3	1	3	3	2	1	1	3	2	3	2	5	4
4		1		1		1	5	3	1	2	0	2	3	1	1	3	1	4	2	3	4	4	2	4			1		1		1	1				1	2	2	1	3	4	3	1	1	3	2	2	1
4		1	1	1		1	4	2	1	1	1	3	2	1	3	1	3	3	3	3	3	3	3	3												1	1	2	2	1	3	2	1	1	1	1	3	2
4	1	1		1		1	3	1	1	2	0	4	1	1	2	2	3	1	5	4	2	5	4	3										1		3	3	2	2	2	3	2	3	2	1	1	3	2
4	1	1		1		1	6	4	1	1	1	1	4	2	1	3	1	2	1	4	1	5	3	5	1	1	1	1	1	1	1	1	1	1	1	4	4	4	4	4	5	4	1	1	1	1	5	4
4	1	1	1	1		1	5	3	1	2	0	2	3	1	2	2	3	4	3	5	2	5	5	4										1	1	2	2	3	3	4	5	4	1	1	1	1	4	3
4		1	1	1		1	3	1	1	2	0	4	1	1	3	1	4	4	3	3	2	3	3	3												2	2	2	2	2	1	1	1	1	1	1	2	1
7	1	1		1		1	4	2	1	2	0	3	2	1	2	2	1	2	4	2	2	4	3	4			1		1							3	3	3	2	2	5	4	1	1	1	1	5	4
4		1		1		1	3	1	1	2	0	4	1	1	4	0	3	4	5	2	3	3	4	3			1									2	1	1	3	3	1	1	1	1	1	1	2	1
4				1		2	7	3	2	1	1	1	4	2	1	3	2	2	2	2	3	1	2	2	1		1	1			1	1		1	1	4	4	3	4	3	5	4	1	1	5	4	5	4
4	1	1	1	1		1	4	2	1	2	0	4	1	1	2	2	4	4	4	4	4	4	4	4												3	3	3	3	3	5	4	5	4	1	1	3	2
4				1		1	5	3	1	2	0	4	1	1	3	1	1	4	2	3	1	4	1	2			1									3	3	3	3	3	4	3	3	2	1	1	4	3
4		1		1		1	5	3	1	2	0	2	3	2	2	2	2	3	2	4	3	5	5	4					1					1		3	1	2	2	2	3	2	1	1	1	1	4	3
4	1	1	1	1		1	5	3	1	2	0	2	3	1	3	1	4	3	4	2	3	4	3	2			1						1	1		2	2	2	2	2	1	1	1	1	1	1	4	3
4	1	1		1		1	6	2	2	2	0	4	1	1	4	0	1	5	5	5	1	5	5	5												1	1	3	3	3	4	3	3	2	3	2	3	2
7	1	1	1	1		0	3	1	1	2	0	4	1	1	3	1	1	3	2	3	2	4	4	4			1		1							2	1	3	4	2	3	2	1	1	3	2	3	2
7	1	1		1		2	5	3	1	1	1	3	2	1	3	1	4	3	2	4	2	4	4	4			1		1					1		1	1	2	2	2	4	3	3	2	1	1	4	3
4	1	1	1	1		1	5	3	1	2	0	2	3	2	2	2	1	1	1	5	1	4	5	5					1							3	2	4	4	3	4	3	1	1	4	3	3	2
7	1	1	1	1		0	4	2	1	1	1	2	3	1	2	2	1	1	1	2	1	1	2	2		1	1	1	1					1		3	3	2	3	2	3	2	4	3	3	2	5	4
4		1				1	5	3	1	2	0	2	3	1	2	2	1	3	4	3	3	3	3	3										1	1	2	2	3	3	2	5	4	5	4	1	1	4	3
4				1		1	5	3	1	1	1	3	2	2	3	1	3	3	3	3	3	3	3	3			1						1			2	2	2	3	2	4	3	3	2	4	3	2	1
3		1		1		1	7	3	2	2	0	2	3	2	2	2	1	2	4	2	2	4	2	4			1	1							1	2	2	3	4	4	4	3	1	1	1	1	3	2
6		1	1	1		1	4	2	1	1	1	4	1	1	3	1	2	2	2	4	3	4	4	4					1					1		1	1	1	3	3	1	1	1	1	1	1	2	1
4		1		1		1	4	2	1	2	0	4	1	1	3	1	4	5	1	5	2	5	3	5											1	2	2	2	4	4	1	1	1	1	1	1	1	0
6	1	1	1	1		1	4	2	1	2	0	2	3	1	3	1	1	1	2	4	1	5	5	5												1	1	2	3	4	1	1	1	1	1	1	2	1
6	1	1	1	1		1	5	3	1	2	0	3	2	2	3	1	3	4	3	3	2	4	4	4					1							1	2	3	4	4	4	3	1	1	1	1	2	1
4	1	1		1		1	7	3	2	1	1	3	2	1	2	2	2	2	3	2	3	4	3	3			1		1					1	1	2	2	2	3	1	3	2	1	1	3	2	2	1
4	1	1	1	1		1	5	3	1	1	1	3	2	2	2	2	1	2	3	2	3	4	2	3			1							1	1	3	2	3	4	3	3	2	1	1	1	1	3	2
6		1	1	1		1	4	2	1	2	0	4	1	1	4	0	2	4	1	4	1	4	3	5					1						1	2	2	3	3	2	1	1	1	1	3	2	4	3
7	1	1		1		2	5	3	1	1	1	2	3	2	2	2	1	1	1	2	3	3	2	3	1	1	1		1	1	1	1	1	1		4	4	4	4	3	4	3	1	1	5	4	2	1
4		1				1	5	3	1	2	0	2	3	1	1	3	1	1	3	3	3	5	5	5												4	4	4	4	4	5	4	5	4	1	1	5	4
4		1	1	1		1	4	2	1	2	0	4	1	1	2	2	3	4	4	3	3	4	3	4										1		3	3	4	3	3	3	2	1	1	1	1	2	1
4		1	1	1		1	4	2	1	1	1	2	3	1	2	2	2	2	4	2	1	4	4	4			1				1		1	1	1	3	3	3	3	4	4	3	3	2	3	2	3	2
4		1		1		1	4	2	1	2	0	4	1	1	2	2	1	1	3	4	1	4	5	5												2	2	1	3	3	1	1	1	1	1	1	4	3
4		1		1		1	5	3	1	2	0	4	1	1	2	2	1	5	2	3	1	5	5	4										1		2	1	4	4	2	5	4	4	3	3	2	2	1
4		1				1	5	3	1	1	1	1	4	1	3	1	2	3	4	3	2	4	3	3			1		1	1				1		3	2	3	4	2	1	1	1	1	1	1	2	1
4	1	1	1	1		1	4	2	1	2	0	4	1	1	3	1	3	4	1	5	1	5	5	5												1	1	1	2	3	3	2	1	1	1	1	2	1
4		1		1		1	5	3	1	2	0	4	1	1	1	3	2	1	4	3	2	5	5	5	1		1		1	1	1	1	1		1	4	4	2	4	4	4	3	1	1	4	3	4	3
7	1	1	1	1		1	6	2	2	2	0	2	3	1	2	2	2	2	2	2	3	2	3	3												2	2	2	2	2	3	2	1	1	1	1	2	1
7	1	1	1	1		2	8	4	2	1	1	2	3	2	2	2	3	4	1	4	1	2	1	1			1						1	1		3	3	3	3	3	5	4	3	2	1	1	4	3
6		1	1	1		1	4	2	1	2	0	2	3	1	3	1	1	1	3	2	3	5	5	5												2	2	2	2	2	3	2	1	1	1	1	3	2
4	1	1		1		1	5	3	1	1	1	1	4	2	1	3	2	2	1	2	1	5	5	5										1		3	3	3	3	2	4	3	3	2	1	1	5	4
7		1				1	4	2	1	1	1	3	2	2	3	1	1	1	2	3	1	5	3	3										1		2	2	1	3	3	3	2	1	1	1	1	2	1
6	1	1	1	1		1	5	3	1	1	1	2	3	1	3	1	1	5	2	4	1	5	5	5	1	1	1		1	1	1	1	1	1	1	3	3	4	4	3	1	1	3	2	4	3	5	4
6	1	1	1			1	5	3	1	2	0	2	3	1	2	2	2	4	3	3	3	3	3	3					1		1			1		3	3	3	3	3	4	3	4	3	4	3	4	3
4		1				0	7	3	2	2	0	2	3	2	1	3	1	1	1	1	3	3	3	3			1	1	1	1	1		1	1	1	4	4	4	4	3	4	3	1	1	3	2	5	4
6		1	1	1		1	5	3	1	1	1	1	4	2	1	3	1	4	2	3	2	4	4	3	1		1		1	1	1	1		1	1	4	3	4	4	3	3	2	1	1	3	2	5	4
4	1	1	1	1		1	4	2	1	1	1	2	3	1	2	2	1	5	4	2	3	3	3	3	1		1							1		3	2	4	3	2	4	3	1	1	3	2	4	3
4		1	1	1		1	5	3	1	1	1	1	4	2	1	3	1	1	2	3	3	5	5	5					1	1				1		4	3	4	4	3	1	1	5	4	3	2	4	3
4	1	1		1		1	4	2	1	2	0	2	3	1	3	1	3	2	5	2	3	4	2	3			1						1	1		2	1	3	4	3	5	4	4	3	3	2	4	3
4		1		1		1	3	1	1	2	0	4	1	1	3	1	2	3	3	3	3	3	2	4												2	1	2	2	2	3	2	1	1	1	1	2	1
4		1	1	1		1	3	1	1	2	0	4	1	1	3	1	2	2	5	4	3	4	3	4												2	2	3	3	4	1	1	3	2	1	1	2	1
4		1		1		1	4	2	1	3	99	4	1	1	4	0	2	2	3	2	2	3	2	3			1									3	1	2	4	4	1	1	1	1	1	1	2	1
4	1	1	1	1		1	4	2	1	1	1	2	3	1	3	1	2	4	3	4	3	4	4	4			1						1	1		2	2	2	2	2	4	3	1	1	1	1	3	2
4		1		1		1	7	3	2	1	1	1	4	2	2	2	2	4	2	4	1	5	4	5	1	1				1	1	1	1	1		4	3	4	3	4	5	4	5	4	5	4	5	4
4		1		1		1	4	2	1	2	0	2	3	1	2	2	3	4	4	4	2	4	4	4												2	2	2	2	2	4	3	3	2	1	1	4	3
7	1	1	1	1		1	4	2	1	1	1	4	1	1	1	3	3	4	4	4	1	4	4	4					1				1	1	1	3	2	3	3	3	5	4	5	4	1	1	5	4
4	1	1	1	1		1	4	2	1	1	1	2	3	1	2	2	2	2	3	2	3	4	3	3	1	1	1				1		1	1		2	2	2	2	2	1	1	1	1	1	1	4	3
4		1		1		1	4	2	1	2	0	2	3	1	2	2	1	3	2	4	1	4	4	4					1					1		2	2	3	2	2	4	3	1	1	1	1	3	2
4		1	1	1		1	6	2	2	2	0	1	4	1	2	2	2	5	1	1	1	5	4	5		1		1	1				1	1	1	3	3	3	4	3	5	4	1	1	3	2	5	4
4		1		1		0	5	3	1	2	0	2	3	1	2	2	1	2	5	3	3	4	5	4		1	1			1	1		1	1	1	3	3	4	4	4	5	4	4	3	5	4	5	4
6				1		0	5	3	1	1	1	2	3	1	3	1	1	1	3	3	3	2	2	2	1			1						1		2	3	3	4	3	4	3	3	2	5	4	2	1
7	1	1	1	1		0	8	4	2	1	1	1	4	1	3	1	3	5	4	2	3	4	5	5									1			3	3	3	4	3	1	1	1	1	1	1	5	4
4		1		1		1	4	2	1	2	0	2	3	1	2	2	4	3	2	5	2	4	4	5			1							1		3	2	3	4	3	1	1	1	1	1	1	3	2
4		1		1		1	3	1	1	2	0	4	1	1	4	0	5	4	4	2	4	3	2	3					1							1	1	1	2	2	1	1	1	1	1	1	2	1
7	1	1	1	1		1	4	2	1	2	0	2	3	1	3	1	2	3	1	3	1	3	3	1										1		1	1	1	1	2	4	3	1	1	1	1	2	1
4	1	1		1		1	4	2	1	2	0	4	1	1	3	1	2	2	2	3	3	5	5	5												3	1	3	3	4	3	2	1	1	1	1	3	2
4	1	1		1		1	4	2	1	1	1	2	3	1	3	1	2	1	4	5	2	5	3	4									1	1		2	2	4	4	3	5	4	1	1	3	2	3	2
4		1	1			1	5	3	1	1	1	1	4	1	2	2	2	2	4	2	1	2	4	4			1	1		1		1		1		3	3	3	4	2	1	1	1	1	1	1	5	4
7	1	1		1		2	5	3	1	1	1	1	4	1	1	3	1	4	2	4	1	4	5	5				1	1					1		3	3	3	4	3	5	4	5	4	4	3	5	4
4	1	1		1		1	7	3	2	2	0	2	3	1	2	2	4	5	2	5	2	5	3	4				1				1		1		3	3	3	4	3	4	3	3	2	1	1	4	3
4	1	1		1		1	4	2	1	2	0	3	2	1	3	1	1	1	5	3	1	4	4	4			1									2	2	2	4	4	3	2	1	1	1	1	4	3
6	1	1		1		1	5	3	1	1	1	2	3	1	3	1	3	4	3	2	2	3	4	4	1								1	1		3	3	2	3	3	5	4	1	1	1	1	3	2
4		1				1	4	2	1	2	0	2	3	1	3	1	2	4	3	3	4	4	2	3					1							2	2	3	4	3	3	2	1	1	1	1	2	1
4		1		1		1	4	2	1	2	0	4	1	1	4	0	5	5	3	4	2	5	5	5			1								1	1	1	1	2	2	1	1	1	1	1	1	1	0
4	1	1	1	1		1	4	2	1	2	0	4	1	1	3	1	2	5	5	3	3	3	3	4												2	2	1	2	1	1	1	3	2	1	1	1	0
4		1		1		1	4	2	1	1	1	2	3	2	2	2	2	3	2	2	3	5	3	3					1		1		1	1	1	4	3	4	4	3	5	4	3	2	1	1	4	3
6		1	1	1		1	7	3	2	1	1	1	4	1	2	2	1	3	1	4	1	4	5	5	1	1	1	1	1	1	1	1	1	1	1	1	1	3	4	4	5	4	1	1	1	1	5	4
6	1	1		1		1	5	3	1	1	1	2	3	1	3	1	3	4	3	2	2	4	4	3										1		3	2	3	2	3	3	2	1	1	1	1	3	2
4		1		1		1	8	4	2	1	1	1	4	2	1	3	2	3	4	3	3	4	3	4	1	1			1	1				1	1	3	3	3	3	3	5	4	1	1	4	3	5	4
4	1	1		1		1	7	3	2	2	0	2	3	2	2	2	1	2	2	4	1	4	3	4		1	1	1	1						1	2	2	2	4	4	4	3	1	1	1	1	5	4
4	1	1	1	1		1	5	3	1	2	0	2	3	1	3	1	1	2	3	3	2	4	3	3			1		1					1	1	2	2	3	3	2	1	1	1	1	1	1	4	3
4		1		1		1	5	3	1	2	0	3	2	2	2	2	1	1	4	3	1	4	3	5			1							1		3	2	2	4	3	4	3	4	3	1	1	5	4
4		1		1		1	7	3	2	2	0	3	2	1	1	3	1	1	4	2	2	4	3	3			1		1				1	1		3	3	3	4	3	4	3	1	1	1	1	5	4
7	1	1		1		0	7	3	2	1	1	2	3	1	2	2	3	4	2	4	2	5	4	5									1	1		3	2	3	4	3	3	2	4	3	1	1	5	4
4	1	1	1	1		1	5	3	1	1	1	3	2	2	2	2	1	1	5	2	2	4	3	2			1							1		3	3	2	3	2	5	4	1	1	1	1	3	2
4	1	1	1	1		1	3	1	1	2	0	3	2	2	3	1	3	4	3	4	2	4	5	1										1		1	1	2	2	2	1	1	1	1	1	1	2	1
4	1	1	1	1		3	4	2	1	1	1	1	4	2	2	2	1	1	1	1	1	1	1	1					1					1	1	1	1	1	1	1	1	1	4	3	5	4	5	4
4		1		1		1	4	2	1	2	0	3	2	1	2	2	2	2	2	2	3	4	3	4	1		1			1		1	1		1	3	3	3	3	3	1	1	1	1	1	1	2	1
6		1		1		1	4	2	1	1	1	3	2	1	3	1	3	3	3	5	2	4	3	3										1		2	2	2	3	3	4	3	1	1	3	2	5	4
4		1		1		1	6	2	2	2	0	4	1	1	3	1	4	2	2	5	1	5	5	5	1	1	1	1	1			1	1	1	1	2	2	3	4	4	5	4	1	1	3	2	3	2
4				1		1	4	2	1	2	0	3	2	1	3	1	3	3	4	5	2	5	3	4									1		1	1	1	2	3	4	5	4	5	4	1	1	3	2
4		1		1		1	4	2	1	2	0	4	1	1	3	1	1	4	1	3	2	5	5	5												1	1	1	3	1	1	1	1	1	1	1	4	3
4				1		1	6	4	1	1	1	1	4	2	1	3	2	2	1	1	3	5	4	3										1	1	3	3	3	3	3	4	3	4	3	4	3	5	4
6		1				1	6	2	2	1	1	3	2	1	2	2	4	4	4	4	4	4	4	4										1		3	3	3	3	3	3	2	1	1	1	1	3	2
7				1		2	4	2	1	1	1	1	4	1	2	2	4	4	1	3	1	4	3	4	1	1	1	1		1	1		1	1	1	2	2	2	3	3	5	4	1	1	1	1	5	4
4		1		1		1	5	3	1	2	0	2	3	1	2	2	3	2	2	3	1	5	5	5			1				1					3	3	3	4	2	3	2	1	1	1	1	2	1
4		1	1	1		1	4	2	1	2	0	2	3	1	2	2	3	3	3	3	3	3	3	3												2	3	3	3	2	5	4	1	1	1	1	3	2
4	1	1		1		1	4	2	1	2	0	3	2	1	3	1	2	3	3	2	3	4	3	4			1		1							2	2	3	3	2	3	2	3	2	3	2	2	1
4		1				1	6	2	2	2	0	4	1	1	3	1	1	1	1	5	1	5	5	5										1		1	1	2	3	2	1	1	1	1	1	1	2	1
4	1	1		1		1	4	2	1	2	0	4	1	1	4	0	2	2	4	3	2	5	4	4												1	2	3	3	2	1	1	1	1	1	1	2	1
4		1		1		1	7	3	2	2	0	2	3	1	2	2	3	3	3	3	3	3	3	3												2	2	2	2	2	5	4	3	2	3	2	2	1
7	1	1		1		1	5	3	1	2	0	2	3	1	3	1	3	3	3	3	3	3	3	3			1		1							2	3	2	3	2	3	2	3	2	3	2	4	3
4		1		1		1	4	2	1	2	0	4	1	1	2	2	2	2	2	2	2	4	4	4			1						1			2	2	2	2	2	3	2	3	2	3	2	3	2
7		1				0	4	2	1	2	0	4	1	1	3	1	2	4	1	4	1	5	4	5												2	2	2	4	2	4	3	1	1	1	1	2	1
4	1	1	1	1		1	5	3	1	1	1	2	3	1	3	1	4	4	3	4	2	5	5	5				1			1	1		1		2	4	2	3	1	4	3	1	1	1	1	3	2
4		1	1	1		1	4	2	1	2	0	4	1	1	3	1	2	2	4	4	1	4	4	5			1									2	2	3	4	4	1	1	1	1	1	1	2	1
4		1		1		1	5	3	1	2	0	1	4	1	2	2	2	2	1	5	1	5	2	5									1	1	1	3	3	3	4	4	3	2	3	2	1	1	5	4
4	1	1	1	1		1	4	2	1	1	1	2	3	1	2	2	4	5	3	5	2	4	5	4	1		1	1						1		4	4	3	4	3	3	2	1	1	3	2	5	4
4		1	1	1		1	4	2	1	2	0	2	3	1	2	2	1	3	5	2	4	4	3	3			1							1		3	2	4	3	3	3	2	1	1	3	2	5	4
4		1				1	3	1	1	2	0	4	1	1	3	1	3	4	4	4	2	4	3	3												1	1	1	3	2	5	4	3	2	1	1	2	1
6			1	1		1	5	3	1	2	0	3	2	1	2	2	3	2	3	3	2	4	4	4			1			1						2	3	3	3	2	5	4	1	1	3	2	2	1
4		1	1	1		1	4	2	1	2	0	2	3	1	2	2	1	2	5	3	3	4	4	4										1		2	2	3	4	2	4	3	3	2	1	1	5	4
4	1	1	1	1		1	4	2	1	2	0	2	3	1	3	1	2	1	3	5	3	5	4	3			1							1		2	1	3	4	4	5	4	1	1	5	4	5	4
4		1		1		1	4	2	1	2	0	3	2	1	3	1	4	4	3	4	2	4	3	4			1						1			2	2	1	3	3	3	2	1	1	1	1	2	1
6	1	1	1	1		0	7	3	2	2	0	2	3	1	2	2	1	2	3	4	3	3	3	4	1	1					1					2	3	3	3	2	4	3	1	1	5	4	5	4
4		1	1	1		1	7	3	2	2	0	4	1	1	2	2	3	4	5	3	2	4	4	5												2	2	2	2	2	3	2	3	2	3	2	3	2
3	1	1	1	1		1	4	2	1	2	0	2	3	2	1	3	4	4	2	3	1	5	5	1	1	1	1	1	1			1	1	1	1	4	4	4	4	2	4	3	1	1	3	2	4	3
4		1				1	3	1	1	2	0	4	1	1	3	1	3	3	2	4	1	5	4	4			1								1	1	2	3	3	1	5	4	3	2	1	1	5	4
4		1	1	1		1	7	3	2	1	1	2	3	1	2	2	1	1	5	2	3	5	3	5			1							1		3	3	3	3	2	4	3	3	2	4	3	4	3
4	1	1	1	1		1	4	2	1	2	0	2	3	1	2	2	2	3	3	3	3	3	3	3										1		2	2	3	3	3	4	3	1	1	1	1	2	1
4		1	1	1		1	7	3	2	1	1	2	3	1	2	2	1	1	5	3	3	5	3	5			1							1		4	3	3	4	2	4	3	3	2	4	3	4	3
6	1	1				1	4	2	1	2	0	4	1	1	3	1	2	3	2	4	1	4	3	4												3	2	2	3	4	1	1	1	1	1	1	3	2
6	1	1	1	1		1	5	3	1	2	0	3	2	2	3	1	2	3	2	3	3	3	2	2		1								1		2	2	3	2	3	3	2	3	2	3	2	4	3
7		1		1		1	4	2	1	1	1	2	3	1	3	1	2	5	1	5	2	5	2	5	1		1		1				1			3	1	3	4	4	3	2	1	1	5	4	2	1
7			1			2	4	2	1	1	1	2	3	1	2	2	4	5	4	1	4	2	2	4			1		1					1		3	3	4	4	3	4	3	3	2	4	3	2	1
4		1		1		1	5	3	1	2	0	1	4	1	2	2	1	2	3	2	3	4	5	3		1							1	1	1	3	2	4	4	3	5	4	5	4	1	1	4	3
4		1		1		1	5	3	1	1	1	3	2	1	1	3	1	5	1	4	3	4	4	5					1				1	1		2	4	4	4	2	5	4	1	1	1	1	5	4
6	1			1		1	5	3	1	1	1	2	3	1	2	2	4	4	4	3	3	4	3	4								1		1		2	2	2	3	2	3	2	3	2	3	2	3	2
4	1	1	1	1		1	6	2	2	2	0	2	3	1	3	1	3	4	4	4	2	4	3	4			1		1					1		2	2	2	3	2	1	1	1	1	1	1	2	1
4		1		1		1	4	2	1	2	0	2	3	1	2	2	2	2	3	3	2	5	4	5				1						1		3	3	3	4	4	4	3	4	3	1	1	4	3
4		1		1		1	5	3	1	1	1	1	4	1	3	1	1	1	1	4	2	4	5	5	1	1	1	1	1	1	1	1	1	1	1	4	4	4	4	3	3	2	4	3	3	2	5	4
4	1	1		1		1	4	2	1	2	0	2	3	2	1	3	1	2	2	2	2	5	4	4	1		1							1	1	3	3	4	4	3	3	2	1	1	1	1	3	2
4		1		1		1	5	1	2	2	0	4	1	1	4	0	2	4	3	3	3	4	4	4								1	1	1		1	1	2	3	3	1	1	1	1	3	2	2	1
4	1	1	1	1		1	7	3	2	1	1	1	4	1	1	3	1	1	5	3	3	5	3	3			1						1	1		3	3	4	4	3	5	4	1	1	1	1	5	4
4	1	1		1		1	4	2	1	2	0	3	2	1	3	1	3	4	3	3	3	4	4	4			1								1	1	1	1	3	1	3	2	3	2	1	1	2	1
4		1	1	1		1	4	2	1	2	0	3	2	1	2	2	1	1	5	3	2	4	4	3			1		1							2	2	4	3	2	1	1	1	1	1	1	2	1
6		1	1	1		1	4	2	1	1	1	3	2	1	2	2	2	4	2	3	3	2	3	4			1									3	2	3	4	3	3	2	1	1	1	1	3	2
6		1		1		2	7	3	2	1	1	2	3	1	4	0	1	4	2	5	1	5	4	5					1							2	3	3	3	3	1	1	5	4	3	2	5	4
4		1		1		1	4	2	1	2	0	4	1	1	3	1	3	4	4	3	3	4	4	4									1	1		2	2	2	3	3	3	2	3	2	1	1	3	2
7		1	1	1		2	5	3	1	1	1	2	3	1	2	2	2	4	1	4	2	5	3	5		1			1		1		1	1		4	2	4	2	3	5	4	4	3	1	1	5	4
6	1	1	1	1		1	4	2	1	1	1	2	3	1	3	1	2	2	1	5	2	4	4	5	1		1	1	1			1		1		2	1	3	4	2	4	3	1	1	1	1	3	2
6		1		1		1	5	3	1	2	0	1	4	1	1	3	1	1	4	3	3	2	3	2										1		4	3	3	4	2	3	2	1	1	1	1	4	3
4	1	1	1	1		1	5	3	1	2	0	2	3	1	4	0	3	1	1	5	1	5	5	5	1	1	1	1		1			1		1	1	1	1	1	1	1	1	1	1	1	1	2	1
4	1	1	1	1		1	6	2	2	2	0	1	4	1	1	3	2	3	4	3	2	3	3	3					1					1		4	4	4	4	4	5	4	1	1	5	4	5	4
6				1		1	7	3	2	2	0	3	2	2	2	2	2	3	2	4	3	4	5	4			1			1				1		2	2	2	3	3	1	1	1	1	1	1	3	2
6	1	1		1		1	4	2	1	2	0	4	1	1	3	1	4	4	2	3	2	3	2	3			1									2	2	1	2	1	3	2	1	1	1	1	2	1
6	1	1	1	1		1	4	2	1	1	1	2	3	1	3	1	3	2	4	3	3	3	3	3												2	2	3	3	2	4	3	1	1	1	1	3	2
4	1	1		1		1	6	2	2	1	1	2	3	1	3	1	4	4	3	4	3	4	3	4			1				1				1	2	2	2	4	4	5	4	5	4	3	2	3	2
6	1	1		1		1	5	3	1	2	0	1	4	2	2	2	1	5	3	4	1	5	5	4			1						1			3	3	3	4	4	1	1	3	2	1	1	3	2
4		1		1		1	7	3	2	1	1	2	3	1	2	2	2	4	2	3	2	4	3	3												3	2	3	3	2	5	4	1	1	4	3	4	3
4		1	1	1		1	5	3	1	2	0	2	3	1	1	3	3	4	3	3	3	4	4	3		1	1	1		1	1				1	4	4	4	3	3	1	1	4	3	1	1	5	4
4	1		1	1		1	5	3	1	1	1	2	3	2	2	2	4	4	2	3	3	4	4	3	1		1		1					1		2	1	3	4	3	4	3	3	2	1	1	5	4
4	1	1	1	1		0	7	3	2	1	1	1	4	1	1	3	2	2	2	2	3	4	4	4		1							1	1	1	4	4	4	4	4	4	3	5	4	4	3	5	4
4		1		1		1	4	2	1	1	1	4	1	1	3	1	3	4	4	2	3	4	4	4												3	3	4	2	2	3	2	1	1	3	2	4	3
4	1	1		1		1	4	2	1	2	0	2	3	1	2	2	2	1	3	2	2	4	3	3			1	1	1	1				1		4	4	4	4	3	4	3	1	1	1	1	4	3
6		1	1	1		1	5	3	1	2	0	2	3	1	2	2	3	3	3	3	3	3	3	3										1		2	2	2	2	2	3	2	1	1	3	2	3	2
4	1	1	1	1		1	6	2	2	2	0	2	3	2	2	2	1	4	4	4	1	5	1	3			1	1	1				1	1	1	3	3	4	4	2	5	4	3	2	3	2	5	4
4		1		1		1	4	2	1	2	0	3	2	1	3	1	3	3	2	5	2	5	5	5	1		1					1			1	2	2	3	3	4	4	3	1	1	1	1	4	3
4		1	1	1		1	4	2	1	2	0	2	3	1	2	2	1	4	5	4	3	3	3	3			1		1		1	1	1			3	3	3	4	3	1	1	1	1	1	1	4	3
3		1		1		1	4	2	1	2	0	2	3	1	2	2	2	1	1	4	2	2	2	2										1		4	4	4	4	3	3	2	1	1	1	1	4	3
4		1	1	1		1	4	2	1	2	0	4	1	1	3	1	1	4	3	3	4	2	2	2											1	2	3	3	4	2	1	1	1	1	1	1	4	3
6		1				1	4	2	1	2	0	3	2	1	2	2	2	2	3	3	3	3	3	3			1				1		1			2	2	3	3	2	3	2	1	1	3	2	3	2
4	1	1	1	1		1	4	2	1	2	0	4	1	1	3	1	3	3	3	3	3	3	3	3												1	1	1	1	1	1	1	1	1	1	1	2	1
4	1	1	1	1		1	4	2	1	2	0	4	1	1	3	1	3	3	3	3	3	3	3	3												1	1	1	1	1	1	1	1	1	1	1	2	1
7	1	1		1		2	4	2	1	1	1	2	3	2	2	2	1	2	4	2	3	4	2	3	1		1			1			1	1		3	3	3	4	3	5	4	3	2	4	3	4	3
4		1				1	4	2	1	2	0	4	1	1	3	1	3	3	3	3	3	3	3	3		1	1				1					2	2	2	2	2	1	1	1	1	1	1	3	2
4	1	1		1		1	4	2	1	3	99	4	1	1	3	1	1	2	4	3	2	4	4	4												2	2	1	2	2	3	2	1	1	3	2	2	1
4	1	1		1		1	4	2	1	2	0	2	3	2	2	2	5	5	2	4	5	4	2	5			1									4	1	1	4	1	1	1	1	1	1	1	2	1
4		1		1		0	7	3	2	2	0	2	3	2	1	3	1	3	2	3	2	5	4	5			1		1					1		4	2	4	4	2	1	1	1	1	3	2	3	2
4		1		1		1	4	2	1	1	1	4	1	1	3	1	2	2	2	4	3	4	4	4												2	2	2	2	2	1	1	1	1	1	1	2	1
4		1		1		1	5	3	1	1	1	2	3	1	2	2	2	4	4	3	3	3	3	3					1	1				1		4	3	4	4	4	5	4	3	2	3	2	5	4
7		1		1		2	5	3	1	1	1	2	3	1	2	2	1	2	4	3	1	1	5	5	1	1	1		1	1		1			1	3	3	3	4	3	1	1	1	1	1	1	5	4
4	1	1	1	1		1	7	3	2	3	99	2	3	2	2	2	1	1	4	4	1	1	1	4		1			1					1	1	4	4	4	4	4	5	4	5	4	4	3	5	4
4	1	1		1		1	4	2	1	1	1	3	2	1	3	1	2	2	3	4	3	4	4	4			1		1	1	1		1			3	2	3	3	2	3	2	4	3	1	1	5	4
4		1				1	6	2	2	2	0	3	2	1	3	1	1	2	2	3	1	5	4	4					1					1	1	2	2	2	2	2	3	2	1	1	3	2	3	2
7		1	1			2	7	3	2	1	1	2	3	1	3	1	1	2	2	4	1	5	4	4			1						1	1		3	3	3	3	4	4	3	1	1	1	1	2	1
4		1	1			1	5	3	1	2	0	2	3	2	1	3	1	1	4	3	1	5	5	5				1			1			1	1	3	3	4	4	4	4	3	3	2	1	1	4	3
4		1				1	4	2	1	2	0	2	3	1	1	3	1	1	1	1	1	5	5	5			1	1						1	1	3	3	3	4	3	3	2	1	1	3	2	5	4
6	1	1		1		1	5	3	1	2	0	2	3	1	3	1	1	2	1	3	2	4	2	5			1						1	1		3	3	3	4	3	4	3	3	2	4	3	5	4
4		1	1	1		1	6	2	2	2	0	2	3	1	2	2	2	1	4	3	3	4	4	4										1		2	3	3	2	2	5	4	1	1	1	1	3	2
4		1	1			1	6	4	1	2	0	2	3	1	1	3	1	1	3	3	1	5	5	5	1						1		1	1		4	4	4	4	4	5	4	4	3	1	1	4	3
4		1	1	1		1	6	2	2	2	0	3	2	1	3	1	3	4	4	2	3	4	4	4										1		3	2	3	3	3	5	4	1	1	1	1	2	1
7	1	1		1		2	7	3	2	1	1	2	3	1	3	1	1	2	2	2	3	4	2	4			1		1	1	1		1			3	3	2	3	4	1	1	1	1	1	1	5	4
4		1				1	5	3	1	3	99	2	3	2	2	2	1	4	1	5	1	5	5	5			1				1	1		1		2	3	4	4	4	5	4	4	3	3	2	5	4
4	1	1		1		1	3	1	1	1	1	2	3	2	3	1	2	3	2	4	1	5	4	5										1	1	1	1	3	4	3	3	2	1	1	1	1	4	3
4	1	1	1	1		1	5	3	1	2	0	2	3	2	3	1	1	1	1	3	2	4	4	3										1		3	3	3	3	3	3	2	4	3	1	1	4	3
6		1		1		1	5	3	1	2	0	1	4	1	2	2	1	5	3	3	3	4	5	4	1			1						1		3	3	4	4	4	5	4	3	2	1	1	5	4
6	1	1	1	1		1	4	2	1	1	1	2	3	2	2	2	2	4	2	4	1	4	4	5										1		4	4	4	3	3	4	3	1	1	3	2	5	4
7	1	1	1	1		2	5	3	1	1	1	2	3	1	2	2	1	3	3	3	2	4	3	3	1		1		1	1				1		4	3	4	4	4	5	4	4	3	1	1	5	4
6		1		1		1	4	2	1	1	1	2	3	1	4	0	4	5	1	2	3	5	5	4										1		2	2	2	4	2	1	1	1	1	1	1	2	1
4	1	1	1	1		1	4	2	1	2	0	2	3	1	2	2	3	3	3	3	3	2	3	4												2	2	2	3	3	3	2	3	2	3	2	3	2
4	1	1	1	1		1	5	3	1	1	1	1	4	1	3	1	5	2	5	4	2	4	3	4	1		1	1	1			1	1	1	1	3	3	2	3	2	5	4	3	2	1	1	4	3
6				1		1	7	3	2	1	1	4	1	2	2	2	1	2	4	2	3	4	5	4			1	1	1					1		3	3	4	4	3	4	3	1	1	3	2	4	3
4		1				1	4	2	1	1	1	2	3	1	1	3	2	2	3	3	3	3	3	4									1	1		2	2	2	2	2	4	3	3	2	1	1	3	2
7		1	1			1	5	3	1	1	1	1	4	1	2	2	1	5	2	4	2	4	2	4			1				1					3	1	3	4	4	4	3	3	2	4	3	4	3
4		1		1		1	4	2	1	1	1	3	2	1	3	1	3	4	4	3	3	3	4	3	1		1	1			1	1	1	1		2	2	3	2	2	4	3	1	1	1	1	3	2
7		1		1		3	4	2	1	1	1	2	3	1	1	3	1	2	4	2	2	4	4	4			1							1		3	3	3	3	3	5	4	3	2	1	1	4	3
6	1			1		1	4	2	1	2	0	2	3	1	3	1	1	1	1	3	1	5	5	4			1							1		3	2	3	3	3	5	4	1	1	3	2	3	2
4	1	1		1		1	6	2	2	1	1	3	2	1	3	1	2	3	2	2	3	2	2	3	1		1	1	1				1	1		3	2	2	3	3	3	2	1	1	4	3	4	3
6		1		1		1	4	2	1	1	1	2	3	1	2	2	2	2	4	3	2	4	4	3			1					1		1	1	2	3	3	3	2	3	2	4	3	1	1	2	1
4		1	1	1		1	4	2	1	1	1	3	2	1	3	1	2	2	3	3	2	4	4	4			1							1		2	2	4	3	2	1	1	1	1	3	2	2	1
4		1	1	1		1	5	3	1	1	1	3	2	1	2	2	4	3	2	4	1	5	5	5			1									2	2	2	2	3	1	1	1	1	1	1	3	2
4	1	1	1	1		1	6	2	2	2	0	4	1	1	2	2	3	3	3	2	4	2	2	4												2	3	3	3	2	3	2	3	2	1	1	2	1
4	1	1		1		1	4	2	1	3	99	4	1	1	3	1	5	3	1	3	2	3	5	5			1									2	2	2	3	1	1	1	1	1	1	1	3	2
7	1	1	1	1		0	5	3	1	1	1	4	1	1	3	1	1	2	2	3	1	5	4	4										1		3	3	3	3	2	4	3	1	1	1	1	4	3
7		1	1	1		2	5	3	1	1	1	1	4	2	2	2	1	2	4	4	2	5	2	4									1	1		4	4	4	4	4	5	4	4	3	1	1	2	1
6		1				1	4	2	1	2	0	1	4	1	2	2	1	2	5	2	3	5	5	4	1	1	1	1			1	1		1	1	4	3	2	4	4	1	1	1	1	1	1	5	4
6		1		1		1	4	2	1	2	0	3	2	1	3	1	2	2	3	3	3	4	4	3								1				2	2	2	2	2	1	1	1	1	3	2	2	1
7		1		1		2	5	3	1	2	0	2	3	1	1	3	2	3	3	2	2	4	4	4				1								3	3	3	3	2	3	2	1	1	4	3	4	3
7	1	1	1	1		2	5	3	1	2	0	2	3	2	2	2	2	1	2	4	2	5	3	4							1		1	1		3	2	3	4	4	1	1	4	3	4	3	5	4
4		1	1	1		1	4	2	1	1	1	2	3	1	2	2	2	3	2	5	1	5	5	5			1		1					1		3	2	3	3	3	5	4	1	1	1	1	3	2
7		1		1		3	4	2	1	1	1	3	2	1	3	1	4	4	4	3	2	4	5	5												2	2	3	3	2	4	3	1	1	1	1	3	2
7	1		1			2	4	2	1	1	1	3	2	1	3	1	3	3	2	4	5	5	3	4			1									2	2	2	3	3	3	2	1	1	1	1	3	2
6		1				1	4	2	1	1	1	2	3	1	3	1	2	2	1	1	2	1	1	1		1		1		1	1			1		3	3	3	3	3	5	4	3	2	3	2	2	1
7	1	1		1		2	5	3	1	1	1	2	3	2	1	3	1	3	5	4	4	5	4	5										1		3	3	3	4	3	5	4	4	3	4	3	5	4
7	1	1	1	1		2	5	3	1	1	1	1	4	2	2	2	2	5	2	4	1	5	5	5		1			1		1	1		1	1	4	3	4	4	4	5	4	5	4	4	3	5	4
7	1	1		1		2	8	4	2	1	1	3	2	2	3	1	2	2	4	2	3	4	3	3				1					1	1		4	3	3	4	2	1	1	3	2	5	4	2	1
6		1	1	1		1	7	3	2	2	0	1	4	2	1	3	1	3	2	3	2	4	4	4	1	1			1	1			1	1	1	3	2	4	3	3	4	3	1	1	3	2	5	4
7		1				2	7	3	2	1	1	2	3	2	2	2	1	2	4	2	2	4	4	4					1		1		1	1		3	2	4	4	3	5	4	3	2	4	3	5	4
7		1				0	5	3	1	1	1	2	3	1	3	1	2	2	4	2	2	5	3	2			1		1					1		2	1	4	3	2	3	2	3	2	1	1	4	3
7	1	1	1	1		0	5	3	1	1	1	2	3	1	2	2	2	2	2	4	2	4	4	4							1		1	1		3	3	3	4	3	5	4	4	3	4	3	5	4
4		1	1	1		1	7	3	2	1	1	1	4	2	1	3	2	2	4	2	2	2	2	2	1	1			1					1		4	3	4	4	4	1	1	3	2	3	2	5	4
4		1		1		1	4	2	1	1	1	2	3	1	3	1	2	2	4	3	3	4	4	3												2	2	2	2	2	1	1	3	2	1	1	2	1
6	1	1	1	1		1	5	3	1	2	0	2	3	1	2	2	3	5	1	3	1	5	4	4												3	1	3	3	4	3	2	3	2	3	2	4	3
7		1				2	7	3	2	1	1	1	4	1	2	2	1	4	2	4	1	5	5	5		1	1			1	1			1	1	4	4	4	3	3	3	2	3	2	4	3	3	2
4		1		1		1	8	4	2	1	1	2	3	2	2	2	1	1	2	3	2	4	4	4	1				1	1	1			1		4	4	4	4	4	3	2	1	1	1	1	5	4
7	1	1	1	1		2	4	2	1	1	1	4	1	1	3	1	2	3	3	2	4	4	4	5	1											3	3	3	3	3	3	2	3	2	3	2	2	1
7	1	1	1	1		2	4	2	1	1	1	1	4	1	3	1	2	2	4	3	2	3	2	4		1	1						1			2	3	3	3	3	5	4	4	3	3	2	5	4
7	1	1		1		2	6	2	2	2	0	2	3	1	1	3	4	2	2	2	1	4	4	4										1		3	2	4	3	3	1	1	1	1	3	2	2	1
6		1		1		3	7	3	2	2	0	2	3	1	3	1	3	3	2	3	3	3	3	3		1	1									3	3	3	3	3	3	2	4	3	3	2	2	1
4		1		1		1	6	2	2	2	0	3	2	1	2	2	2	2	2	3	1	2	2	4			1								1	2	2	2	3	3	3	2	1	1	1	1	3	2
6		1				1	5	3	1	1	1	1	4	1	2	2	1	1	4	3	3	4	4	4		1	1		1	1	1		1	1		4	3	4	4	3	5	4	3	2	1	1	5	4
4	1	1	1	1		1	4	2	1	2	0	2	3	1	3	1	1	4	3	3	2	3	2	3										1		3	3	3	4	3	4	3	5	4	4	3	3	2
7	1	1	1	1		1	5	3	1	1	1	2	3	1	3	1	1	1	1	2	1	1	1	1					1				1	1		4	3	3	4	3	5	4	5	4	3	2	5	4
6	1	1		1		1	4	2	1	1	1	2	3	2	1	3	1	1	2	3	3	3	1	2	1	1	1			1	1	1	1			3	3	3	4	3	3	2	1	1	3	2	5	4
4	1			1		1	4	2	1	2	0	2	3	1	4	0	1	4	1	3	1	1	1	1												2	2	2	2	2	1	1	1	1	1	1	2	1
7	1	1		1		2	4	2	1	1	1	4	1	1	3	1	2	4	3	2	3	4	3	3									1			2	2	2	3	3	1	1	1	1	1	1	2	1
4	1	1		1		1	3	1	1	1	1	4	1	1	3	1	2	4	3	4	2	4	4	4												2	2	2	2	2	1	1	4	3	1	1	2	1
4	1			1		2	6	2	2	1	1	4	1	1	2	2	2	3	4	4	4	3	4	3					1							2	2	2	2	2	3	2	1	1	3	2	3	2
7		1		1		2	4	2	1	1	1	2	3	1	2	2	2	2	2	3	2	4	3	5			1						1	1		3	3	3	4	3	4	3	1	1	4	3	4	3
4		1		1		1	7	3	2	2	0	2	3	1	2	2	3	3	3	4	2	4	3	3			1						1	1		3	3	4	3	2	4	3	4	3	1	1	4	3
4		1		1		1	7	3	2	1	1	2	3	2	2	2	2	3	4	4	2	3	3	4									1	1		3	3	3	3	3	5	4	1	1	1	1	5	4
7	1	1	1	1		2	6	4	1	1	1	1	4	2	1	3	1	1	1	5	1	5	5	5					1	1		1		1	1	4	3	4	4	3	3	2	3	2	1	1	5	4
7	1	1	1			2	4	2	1	1	1	2	3	1	2	2	2	2	5	3	3	3	2	3	1				1			1		1		3	3	3	3	3	5	4	5	4	1	1	5	4
6	1	1		1		1	8	4	2	1	1	2	3	2	1	3	2	4	1	3	2	2	4	5	1		1		1			1	1	1		4	4	4	4	2	5	4	1	1	3	2	5	4
4	1	1		1		1	4	2	1	2	0	3	2	1	1	3	1	2	3	4	2	4	3	3		1	1		1	1			1	1		3	2	3	4	3	3	2	3	2	3	2	5	4
7	1	1	1	1		2	6	4	1	3	99	1	4	2	1	3	3	5	1	4	1	1	5	5	1	1	1	1	1	1	1	1	1	1	1	4	4	4	4	4	5	4	5	4	5	4	5	4
7	1			1		2	5	3	1	1	1	1	4	2	1	3	1	2	2	5	1	1	5	1				1				1		1	1	4	4	4	4	2	5	4	5	4	3	2	5	4
4	1	1		1		1	4	2	1	1	1	1	4	2	3	1	1	1	2	3	1	2	4	5			1						1	1		3	2	4	4	2	5	4	4	3	1	1	4	3
5		1				1	4	2	1	1	1	2	3	2	2	2	1	1	5	3	2	5	4	5				1					1	1		3	3	3	3	3	3	2	1	1	1	1	2	1
4		1		1		1	4	2	1	1	1	2	3	2	2	2	1	1	2	4	2	5	5	4			1		1	1	1			1		3	3	3	4	2	3	2	1	1	3	2	4	3
6	1			1		1	5	3	1	1	1	2	3	1	2	2	2	5	2	4	2	3	4	5					1	1				1		3	2	4	2	3	4	3	5	4	1	1	5	4
7	1	1		1		2	5	3	1	1	1	1	4	2	1	3	1	1	1	4	2	4	4	5	1		1		1	1	1		1	1		4	3	4	4	4	5	4	1	1	1	1	5	4
4		1	1	1		1	4	2	1	2	0	2	3	1	3	1	3	2	3	1	1	4	4	4	1											3	3	3	3	3	3	2	1	1	3	2	4	3
7	1	1	1	1		2	4	2	1	1	1	2	3	2	1	3	1	4	1	5	1	5	5	5					1					1		4	4	4	3	4	5	4	1	1	1	1	5	4
6	1	1	1	1		1	5	3	1	1	1	1	4	2	2	2	5	1	1	4	1	5	5	5		1	1		1	1	1			1		4	4	4	4	3	5	4	1	1	4	3	5	4
4		1	1	1		2	6	4	1	1	1	1	4	2	1	3	2	2	2	1	2	1	1	1	1									1		4	4	4	4	4	5	4	3	2	5	4	2	1
7		1	1	1		2	4	2	1	1	1	3	2	1	3	1	2	4	2	2	2	4	4	5					1					1		3	3	3	3	3	4	3	1	1	1	1	2	1
7		1		1		2	8	4	2	1	1	1	4	2	1	3	1	1	2	2	2	4	4	4		1			1					1		4	3	4	4	4	1	1	1	1	1	1	5	4
7	1	1	1	1		2	7	3	2	1	1	1	4	2	1	3	3	5	2	4	1	5	5	5					1	1			1			4	4	4	4	4	5	4	1	1	4	3	5	4
4		1	1	1		1	4	2	1	2	0	4	1	1	2	2	1	2	2	3	3	3	3	3												3	3	3	4	3	3	2	1	1	1	1	4	3
6	1	1	1	1		1	5	3	1	1	1	1	4	2	1	3	1	2	2	3	2	4	5	4			1	1	1	1				1		4	3	4	4	4	5	4	4	3	4	3	5	4
7		1	1	1		2	4	2	1	2	0	2	3	1	3	1	2	2	2	4	2	2	4	4												2	1	3	2	3	3	2	1	1	3	2	5	4
4	1	1	1	1		1	6	2	2	2	0	2	3	2	2	2	1	5	4	3	3	4	5	5									1	1		4	3	4	4	4	5	4	1	1	4	3	5	4
7		1				2	8	4	2	1	1	1	4	1	1	3	2	4	2	3	2	2	4	4	1	1			1	1		1	1			3	3	3	4	4	5	4	1	1	3	2	4	3
7	1	1	1	1		2	5	3	1	1	1	2	3	1	3	1	1	4	5	3	1	5	4	5										1		2	2	2	3	3	5	4	4	3	4	3	5	4
6		1		1		0	4	2	1	1	1	2	3	1	3	1	1	1	2	2	2	4	5	4					1							2	2	3	3	4	1	1	1	1	1	1	4	3
4		1	1	1		1	4	2	1	1	1	3	2	2	1	3	2	5	3	2	1	4	5	5					1	1	1		1	1		2	2	3	3	3	3	2	1	1	1	1	3	2
4		1		1		1	4	2	1	1	1	4	1	1	2	2	1	2	2	4	1	4	3	4					1					1		2	2	3	3	2	1	1	1	1	1	1	3	2
7	1	1	1	1		1	8	4	2	2	0	1	4	2	1	3	1	5	1	5	1	5	5	5	1	1	1		1	1	1	1	1		1	4	4	4	4	4	5	4	3	2	5	4	5	4
4		1		1		1	4	2	1	2	0	2	3	1	2	2	2	3	2	4	2	4	4	3			1		1							2	2	2	3	2	3	2	1	1	3	2	3	2
7	1	1		1		2	5	3	1	1	1	2	3	2	1	3	2	2	2	3	3	3	3	3					1			1	1	1		3	3	3	3	3	4	3	3	2	5	4	4	3
6				1		1	4	2	1	2	0	4	1	1	2	2	1	1	1	1	1	3	3	1												4	4	4	4	4	5	4	4	3	1	1	2	1
6	1	1	1	1		1	4	2	1	2	0	2	3	2	2	2	2	2	2	3	2	3	3	4							1					3	3	3	3	3	4	3	3	2	3	2	5	4
7		1		1		3	5	3	1	1	1	2	3	2	2	2	1	4	2	3	3	3	3	4	1	1	1		1	1	1	1	1			3	2	3	4	3	5	4	3	2	3	2	4	3
4		1		1		1	5	3	1	1	1	2	3	1	2	2	2	4	3	3	2	3	3	3				1						1		2	3	2	3	2	4	3	1	1	1	1	2	1
6		1	1	1		1	5	3	1	2	0	2	3	2	1	3	1	1	2	2	3	4	2	2	1									1		4	3	4	4	3	1	1	4	3	1	1	4	3
7	1	1	1	1		2	5	3	1	1	1	4	1	1	3	1	3	4	1	5	1	4	4	4					1							2	2	2	1	2	3	2	1	1	1	1	3	2
4	1	1	1	1		1	5	3	1	1	1	2	3	2	2	2	1	1	4	3	3	3	3	3		1	1		1	1			1	1	1	3	2	3	4	2	3	2	1	1	4	3	4	3
6	1	1				1	5	3	1	1	1	2	3	2	2	2	2	2	3	3	2	3	3	3										1		2	2	3	3	2	3	2	1	1	1	1	2	1
4		1		1		1	4	2	1	1	1	1	4	2	2	2	1	2	1	4	1	4	5	5		1			1					1		3	2	3	4	2	4	3	1	1	1	1	3	2
7	1	1		1		0	5	3	1	1	1	1	4	2	2	2	2	4	1	4	1	5	5	5	1	1	1						1	1		3	3	4	4	3	5	4	4	3	1	1	5	4
7		1	1	1		2	4	2	1	2	0	4	1	1	3	1	3	2	2	4	2	4	3	3					1							2	2	2	3	3	1	1	1	1	1	1	3	2
[truncated: 78 more columns]
